# Supplementary material for: Genomic analyses suggest adaptive differentiation of northern European native cattle breeds
Source: Evol Appl. 2019 Mar 12;12(6):1096–113. doi: 10.1111/eva.12783 (PMC6597895; doi:10.1111/eva.12783)
Supplement: Supplementary file 2 [file EVA-12-1096-s002.xlsx]

## Sheet: Sheet1
Chr	SNP-ID	Position (bp)	Start (bp)	End (bp)	T1	T2	T3	T4	T5	T6	T7	Genetic function	Gene/Locus symbol	NCBI description	Function	Key function
1	ARS-BFGL-BAC-31722	1189382	1186382	1192382							Y	protein coding	ITSN1/CRYZL1	intersectin 1/crystallin zeta like 1
1	BovineHD0100000488	1557330	1554330	1560330							Y	nothing found
1	BovineHD0100000695	2291985	2288985	2294985							Y	protein coding	EVA1C	eva-1 homolog C
1	BovineHD0100000740	2381466	2378466	2384466							Y	ncRNA/protein coding	LOC104970780/URB1	uncharacterized LOC104970780/URB1 ribosome biogenesis 1 homolog (S. cerevisiae)
1	BovineHD0100000826	2526846	2523846	2529846						Y		nothing found
1	ARS-BFGL-NGS-79093	2676888	2673888	2679888			Y					nothing found
1	BovineHD0100001149	3455812	3452812	3458812						Y		nothing found
1	BovineHD0100001194	3589567	3586567	3592567							Y	protein coding	TIAM1	T cell lymphoma invasion and metastasis 1
1	BovineHD0100001508	4640676	4637676	4643676			Y					protein coding	LOC614544	keratin-associated protein 19-5-like
1	BovineHD0100001608	4919610	4916610	4922610							Y	protein coding	LOC528816	keratin-associated protein 26-1	Humans (and other mammals) KRTAP: Keratin associated proteins (KRTAPs) one of the major components of hair (https://www.ncbi.nlm.nih.gov/pubmed/18721477)	Physical appearance
1	BovineHD0100001758	5465287	5462287	5468287							Y	protein coding	GRIK1	glutamate ionotropic receptor kainate type subunit 1
1	BovineHD0100002071	6374415	6371415	6377415						Y	Y	protein coding	MAP3K7CL	MAP3K7 C-terminal like
1	BovineHD0100002142	6559769	6556769	6562769			Y					protein coding	LTN1	E3 ubiquitin-protein ligase listerin	Mice: neurodegeneration (https://www.ncbi.nlm.nih.gov/pubmed/19196968)
1	BovineHD0100002736	8715103	8712103	8718103							Y	nothing found
1	Hapmap50731-BTA-55344	11603310	11600310	11606310					Y			nothing found
1	BovineHD0100005108	16933095	16930095	16936095				Y				nothing found
1	BovineHD0100005462	18100363	18097363	18103363					Y			protein coding	TMPRSS15	transmembrane protease, serine 15	Human: Enterokinase deficiency (https://www.ncbi.nlm.nih.gov/entrez/dispomim.cgi?id=226200), starvation and obesity (https://www.ncbi.nlm.nih.gov/pubmed/23185382)
1	BovineHD0100005833	19631165	19628165	19634165							Y	nothing found
1	BovineHD0100006981	23667178	23664178	23670178				Y				nothing found
1	BovineHD0100007001	23761723	23758723	23764723	Y							nothing found
1	BovineHD0100007068	23975368	23972368	23978368							Y	protein coding	LOC100848488	roundabout homolog 2-like
1	BovineHD0100007354	24816971	24813971	24819971							Y	nothing found
1	BovineHD0100007443	25112603	25109603	25115603				Y				nothing found
1	BovineHD0100007818	26366115	26363115	26369115						Y	Y	protein coding	ROBO1	roundabout guidance receptor 1
1	BovineHD0100007827	26403194	26400194	26406194						Y	Y	protein coding	ROBO1 cont.	roundabout guidance receptor 1
1	BovineHD0100007829	26408894	26405894	26411894						Y	Y	protein coding	ROBO1 cont.	roundabout guidance receptor 1
1	BovineHD0100007837	26429274	26426274	26432274				Y				protein coding	ROBO1	roundabout guidance receptor 1	Human: cancer (https://www.ncbi.nlm.nih.gov/pubmed/23953227, https://www.ncbi.nlm.nih.gov/pubmed/21875486), auditory pathways (https://www.ncbi.nlm.nih.gov/pubmed/22262894), language acquisition (https://www.ncbi.nlm.nih.gov/pubmed/20949370). Mice: brain recovery (https://www.ncbi.nlm.nih.gov/pubmed/23473743), cerebral cortex (https://www.ncbi.nlm.nih.gov/pubmed/22661412), retinal pigmentation an…
1	BovineHD0100008372	28187592	28184592	28190592							Y	nothing found
1	BovineHD0100008390	28271715	28268715	28274715							Y	nothing found
1	BovineHD0100008503	28645211	28642211	28648211							Y	nothing found
1	BovineHD0100009051	30829011	30826011	30832011		Y						nothing found
1	BovineHD0100009619	33350260	33347260	33353260							Y	protein coding	CADM2	cell adhesion molecule 2	Humans: belongs to the immunoglobulin (Ig) superfamily (Ig(M)) (https://www.ncbi.nlm.nih.gov/homologene/17705)	Infection and immunity
1	BovineHD0100009739	33879089	33876089	33882089							Y	nothing found
1	BovineHD0100011008	38198102	38195102	38201102							Y	nothing found
1	Hapmap38103-BTA-28646	41417336	41414336	41420336						Y			EPHA6	EPH receptor A6	Humans: Cancer
1	BovineHD0100012412	43574837	43571837	43577837		Y						protein coding	COL8A1	collagen type VIII alpha 1 chain	Mice: reparation of brain cold injury (https://www.ncbi.nlm.nih.gov/pubmed/15063777), collagen in newborn cells (https://www.ncbi.nlm.nih.gov/pubmed/1499564). Human: Tourette sindrome (https://www.ncbi.nlm.nih.gov/pubmed/23533600), glaucoma (https://www.ncbi.nlm.nih.gov/pubmed/21139683). Mice and human: diabetic nephropathy (https://www.ncbi.nlm.nih.gov/pubmed/19401424, https://www.ncbi.nlm.nih.g…
1	BovineHD0100012492	43820981	43817981	43823981							Y	protein coding x2	FILIP1L/CMSS1	filamin A interacting protein 1 like/cms1 ribosomal small subunit homolog (yeast)	Humans: cancer/cancer, cleft lip/palate (https://www.ncbi.nlm.nih.gov/pubmed/22863734)
1	BovineHD0100013355	47110391	47107391	47113391						Y		nothing found
1	BovineHD0100013485	47659676	47656676	47662676			Y					nothing found
1	BovineHD0100013700	48505964	48502964	48508964						Y		nothing found
1	BovineHD0100013997	49700506	49697506	49703506						Y	Y	nothing found
1	BovineHD0100014055	49968113	49965113	49971113	Y							nothing found
1	BovineHD0100014308	50898282	50895282	50901282				Y				nothing found
1	BovineHD0100014683	52270133	52267133	52273133			Y					nothing found
1	BovineHD0100014771	52613358	52610358	52616358							Y	protein coding	BBX	BBX, HMG-box containing	Mice: bone strength and osteoporosis (https://www.ncbi.nlm.nih.gov/pubmed/22876197, https://www.ncbi.nlm.nih.gov/homologene/10634)	Production traits
1	BovineHD0100015004	53312646	53309646	53315646			Y					protein coding	IFT57	intraflagellar transport 57	Human: apoptosis (https://www.ncbi.nlm.nih.gov/pubmed/16364650, https://www.ncbi.nlm.nih.gov/pubmed/17874297), cilia formation (https://www.ncbi.nlm.nih.gov/pubmed/12651157), neuronal death (https://www.ncbi.nlm.nih.gov/pubmed/11807533)
1	BTB-00025053	53706235	53703235	53709235				Y				nothing found
1	BovineHD0100015384	54620922	54617922	54623922		Y						nothing found
1	BovineHD0100016141	57062126	57059126	57065126						Y	Y	protein coding	PHLDB2	pleckstrin homology like domain family B member 2	(Aka LL5beta) likely plays a role in mammalian skeletal muscle (https://www.ncbi.nlm.nih.gov/pubmed/23525008, also https://www.ncbi.nlm.nih.gov/homologene/17100).	Production traits
1	BovineHD0100016301	57514310	57511310	57517310							Y	nothing found
1	BovineHD4100000325	57672661	57669661	57675661				Y	Y			protein coding	BTLA	B and T lymphocyte associated	Human: homeostasis and inflammatory response (https://www.ncbi.nlm.nih.gov/pubmed/24315996, https://www.ncbi.nlm.nih.gov/pubmed/23692853)
1	ARS-BFGL-NGS-94399	57842473	57839473	57845473	Y							protein coding	CCDC80	coiled-coil domain containing 80	Human: cancer (https://www.ncbi.nlm.nih.gov/pubmed/23666966, https://www.ncbi.nlm.nih.gov/pubmed/11356689), cell adhesion (https://www.ncbi.nlm.nih.gov/pubmed/23161803), cell cycle (https://www.ncbi.nlm.nih.gov/pubmed/22718906). Chicken: eye formation (https://www.ncbi.nlm.nih.gov/pubmed/12559487, https://www.ncbi.nlm.nih.gov/pubmed/22659080)
1	BovineHD0100016495	58304127	58301127	58307127					Y			nothing found
1	BovineHD0100016556	58502727	58499727	58505727			Y					protein coding	CFAP44	cilia and flagella associated protein 44
1	BovineHD0100016641	58733491	58730491	58736491	Y							protein coding	SIDT1	SID1 transmembrane family member 1	Human: dental caries (https://www.ncbi.nlm.nih.gov/pubmed/23259602)
1	BTB-00028136	59561102	59558102	59564102		Y						protein coding	ZBTB20	zinc finger and BTB domain containing 20	Human: memory (https://www.ncbi.nlm.nih.gov/pubmed/22777671), cancer (https://www.ncbi.nlm.nih.gov/pubmed/21702992, https://www.ncbi.nlm.nih.gov/pubmed/23861218), postnatal survival and homesostasis (https://www.ncbi.nlm.nih.gov/pubmed/19273596), immune response (https://www.ncbi.nlm.nih.gov/pubmed/23776228). Mice: neuron development (https://www.ncbi.nlm.nih.gov/pubmed/19955470)
1	BovineHD0100016991	60110675	60107675	60113675	Y		Y					protein coding	ZBTB20 cont.	zinc finger and BTB domain containing 21	Human: memory (https://www.ncbi.nlm.nih.gov/pubmed/22777671), cancer (https://www.ncbi.nlm.nih.gov/pubmed/21702992, https://www.ncbi.nlm.nih.gov/pubmed/23861218), postnatal survival and homesostasis (https://www.ncbi.nlm.nih.gov/pubmed/19273596), immune response (https://www.ncbi.nlm.nih.gov/pubmed/23776228). Mice: neuron development (https://www.ncbi.nlm.nih.gov/pubmed/19955470)
1	BovineHD0100017052	60350519	60347519	60353519		Y						nothing found
1	BovineHD0100017205	60853556	60850556	60856556						Y		protein coding	GAP43	growth associated protein 43	Nervous system (https://www.ncbi.nlm.nih.gov/homologene/1545)
1	BovineHD0100017318	61146663	61143663	61149663	Y							protein coding	LSAMP	limbic system-associated membrane protein	Human: depressive and panic disorder (https://www.ncbi.nlm.nih.gov/pubmed/22892717), cancer (https://www.ncbi.nlm.nih.gov/pubmed/19724913, https://www.ncbi.nlm.nih.gov/pubmed/19441093). Mice: stress (https://www.ncbi.nlm.nih.gov/pubmed/22155487), lower anxiety and decrease in agonistic behaviour (https://www.ncbi.nlm.nih.gov/pubmed/20888367), synaptic plasticity and spatial memory (https://www.nc…	Behaviour and cognition
1	BovineHD0100017336	61184350	61181350	61187350					Y			protein coding	LSAMP cont.	limbic system-associated membrane protein	Human: depressive and panic disorder (https://www.ncbi.nlm.nih.gov/pubmed/22892717), cancer (https://www.ncbi.nlm.nih.gov/pubmed/19724913, https://www.ncbi.nlm.nih.gov/pubmed/19441093). Mice: stress (https://www.ncbi.nlm.nih.gov/pubmed/22155487), lower anxiety and decrease in agonistic behaviour (https://www.ncbi.nlm.nih.gov/pubmed/20888367), synaptic plasticity and spatial memory (https://www.nc…	Behaviour and cognition
1	BovineHD0100017836	63013345	63010345	63016345		Y						nothing found
1	BovineHD0100017852	63081472	63078472	63084472	Y							nothing found
1	BovineHD0100017994	63481287	63478287	63484287		Y						nothing found
1	BovineHD0100018700	66357406	66354406	66360406							Y	protein coding	STXBP5L	syntaxin binding protein 5 like	Human: Insulin regulation, diabetes (https://www.ncbi.nlm.nih.gov/gene/9515)
1	BovineHD0100019277	68247862	68244862	68250862			Y					nothing found
1	BovineHD0100019437	68735763	68732763	68738763			Y					nothing found
1	BovineHD0100019832	69612946	69609946	69615946			Y					protein coding	KALRN	kalirin RhoGEF kinase	Human: addiction (https://www.ncbi.nlm.nih.gov/pubmed/23894151), cognitive function (https://www.ncbi.nlm.nih.gov/pubmed/22862288), Huntington's disease (https://www.ncbi.nlm.nih.gov/pubmed/22720673), synapse morphology (https://www.ncbi.nlm.nih.gov/pubmed/22458534), Alzheimer with psychosis (https://www.ncbi.nlm.nih.gov/pubmed/22429885), synaptic pathology (https://www.ncbi.nlm.nih.gov/pubmed/22…
1	BovineHD0100020502	71419336	71416336	71422336			Y			Y		protein coding	SLC51A	solute carrier family 51 alpha subunit	Humans and others: Bile secretion, solution and transport (https://www.ncbi.nlm.nih.gov/pubmed/21719738, https://www.ncbi.nlm.nih.gov/pubmed/21691100, https://www.ncbi.nlm.nih.gov/pubmed/19902485, https://www.ncbi.nlm.nih.gov/pubmed/22542490)
1	BovineHD0100020700	72309628	72306628	72312628	Y							protein coding	DLG1	discs large MAGUK scaffold protein 1	Drosophila: development and survival (http://flybase.net/.bin/fbidq.html?FBgn0001624&content=short-report), Human: memory T and B cell generation (https://www.ncbi.nlm.nih.gov/pubmed/23436244, https://www.ncbi.nlm.nih.gov/pubmed/22307621, https://www.ncbi.nlm.nih.gov/pubmed/22855505), ethanol tollerance (https://www.ncbi.nlm.nih.gov/pubmed/23145041). Vertebrate: cell polarity and skeletogenesis (…
1	BovineHD0100020874	72893689	72890689	72896689			Y					nothing found
1	BovineHD0100021397	74604377	74601377	74607377			Y					protein coding	ATP13A4	ATPase 13A4	Human: autism and calcium regulation (https://www.ncbi.nlm.nih.gov/pubmed/19731010), language delay (https://www.ncbi.nlm.nih.gov/pubmed/15925480). Mice: alternative splicing defects and deafness (https://www.ncbi.nlm.nih.gov/pubmed/23055939)
1	ARS-BFGL-NGS-90496	74889706	74886706	74892706	Y							nothing found
1	Hapmap60658-rs29025870	75328281	75325281	75331281			Y					protein coding	FGF12	fibroblast growth factor 12	Mast: apoptosis (https://www.ncbi.nlm.nih.gov/pubmed/18525161). Mice: neurons (https://www.ncbi.nlm.nih.gov/pubmed/18220257). Human: cancer (https://www.ncbi.nlm.nih.gov/pubmed/22552777), neuronal excitability (https://www.ncbi.nlm.nih.gov/pubmed/17678857), signaling protein (https://www.ncbi.nlm.nih.gov/pubmed/11378392)
1	BovineHD0100021840	75949310	75946310	75952310							Y	nothing found
1	BovineHD4100000439	76285407	76282407	76288407	Y		Y				Y	nothing found
1	BovineHD0100022138	76775830	76772830	76778830	Y						Y	nothing found
1	BovineHD0100022311	77457435	77454435	77460435			Y					nothing found
1	BovineHD0100022395	77821031	77818031	77824031						Y		uncharacterized/protein coding	LOC104970911/P3H2 (aka LEPREL1)	uncharacterized LOC104970911/prolyl 3-hydroxylase 2	NA/collagen chain assembly (https://www.ncbi.nlm.nih.gov/gene/55214). Mutations associated w/nonsyndromic severe myopia with cataract and vitreoretinal degeneration, and breast cancer.
1	BovineHD0100023206	80683839	80680839	80686839							Y	nothing found
1	BovineHD0100047080	80757390	80754390	80760390						Y		ncRNA	LOC100847189	uncharacterized LOC100847189
1	Hapmap51440-BTA-39517	81894812	81891812	81897812							Y	protein coding	TRA2B	transformer 2 beta homolog	mRNA processing, splicing patterns, and gene expression
1	BovineHD0100024054	84053432	84050432	84056432							Y	nothing found
1	BovineHD0100024371	85179305	85176305	85182305			Y					nothing found
1	BovineHD0100024489	85693022	85690022	85696022						Y		ncRNA	LOC784318	uncharacterized LOC784318
1	BovineHD0100024490	85693974	85690974	85696974						Y		ncRNA	LOC784318 cont.	uncharacterized LOC784318
1	BovineHD0100024820	87308110	87305110	87311110					Y			nothing found
1	BovineHD0100024843	87381119	87378119	87384119							Y	nothing found
1	BovineHD0100024912	87577959	87574959	87580959							Y	nothing found
1	BovineHD0100024970	87862991	87859991	87865991						Y		protein coding	PEX5L	peroxisomal biogenesis factor 5 like	Mice: bile transport (https://www.ncbi.nlm.nih.gov/pubmed/17393522), motor control (https://www.ncbi.nlm.nih.gov/pubmed/21795621), neurons and brain (https://www.ncbi.nlm.nih.gov/pubmed/21555075, https://www.ncbi.nlm.nih.gov/pubmed/19555649)
1	BovineHD0100024995	87927718	87924718	87930718	Y		Y					protein coding	PEX5L cont.	peroxisomal biogenesis factor 5 like	Mice: bile transport (https://www.ncbi.nlm.nih.gov/pubmed/17393522), motor control (https://www.ncbi.nlm.nih.gov/pubmed/21795621), neurons and brain (https://www.ncbi.nlm.nih.gov/pubmed/21555075, https://www.ncbi.nlm.nih.gov/pubmed/19555649)
1	BovineHD0100025180	88592499	88589499	88595499						Y		nothing found
1	BovineHD0100025571	89860043	89857043	89863043						Y	Y	nothing found
1	BovineHD0100025720	90394750	90391750	90397750						Y		uncharacterized (no info)	LOC104970950	uncharacterized LOC104970950
1	BovineHD0100025849	90910056	90907056	90913056			Y					ncRNA	LOC104970952	uncharacterized LOC104970952
1	BovineHD0100026259	92377391	92374391	92380391					Y			protein coding	NAALADL2	N-acetylated alpha-linked acidic dipeptidase like 2	Human: Kawasaki disease (https://www.ncbi.nlm.nih.gov/pubmed/19132087), height (https://www.ncbi.nlm.nih.gov/pubmed/23456168), sleep habits and insomnia (https://www.ncbi.nlm.nih.gov/pubmed/23728906), thrombosis (https://www.ncbi.nlm.nih.gov/pubmed/23509962), lupus erythematosus (https://www.ncbi.nlm.nih.gov/pubmed/21408207)
1	BovineHD0100026494	93306012	93303012	93309012							Y	ncRNA	LOC101907397	uncharacterized LOC101907397
1	BovineHD0100027371	96308088	96305088	96311088			Y					nothing found
1	BovineHD0100027564	96975032	96972032	96978032							Y	protein coding	TNIK	TRAF2 and NCK interacting kinase	Humans: carcinogenesis and embryonic development
1	BovineHD0100028085	98353788	98350788	98356788			Y					protein coding	LRRC34	leucine rich repeat containing 34	Human: cancer (https://www.ncbi.nlm.nih.gov/pubmed/23900074), pulmonary fibrosis (https://www.ncbi.nlm.nih.gov/pubmed/23583980). Mice: fetal ovary development (https://www.ncbi.nlm.nih.gov/pubmed/22844512), cilia (https://www.ncbi.nlm.nih.gov/pubmed/17971504)	Reproduction
1	BovineHD0100028240	98911493	98908493	98914493			Y					protein coding	MECOM	MDS1 and EVI1 complex locus	Human: signaling pathway (https://www.ncbi.nlm.nih.gov/pubmed/23858473), DNA binding (https://www.ncbi.nlm.nih.gov/pubmed/23776681), cancer (https://www.ncbi.nlm.nih.gov/pubmed/23517670, https://www.ncbi.nlm.nih.gov/pubmed/23008312, https://www.ncbi.nlm.nih.gov/pubmed/22887804), osteoporosis (https://www.ncbi.nlm.nih.gov/pubmed/23349225), hematopoietic cell differentiation (https://www.ncbi.nlm.n…	Production traits
1	BovineHD0100029080	101947307	101944307	101950307	Y							nothing found
1	BovineHD0100029191	102297524	102294524	102300524			Y					nothing found
1	BovineHD0100029247	102513188	102510188	102516188			Y					nothing found
1	BovineHD0100029630	103922809	103919809	103925809							Y	nothing found
1	BovineHD0100029632	103928028	103925028	103931028							Y	nothing found
1	BovineHD0100029717	104215987	104212987	104218987							Y	nothing found
1	ARS-BFGL-NGS-32669	107646345	107643345	107649345						Y	Y	pseudo	LOC784297	annexin A5 pseudogene	No information.
1	BovineHD0100030739	108535623	108532623	108538623						Y	Y	protein coding/uncharacterized (no info)	SCHIP1/LOC104970987	schwannomin interacting protein 1/uncharacterized LOC104970987	No information/No information.
1	BovineHD0100031219	110239870	110236870	110242870							Y	protein coding/ncRNA	RSRC1/LOC101901991	arginine and serine rich coiled-coil 1/uncharacterized LOC101901991	mRNA splicing, may be associated with schizophrenia/No information
1	BovineHD0100032743	115756378	115753378	115759378							Y	nothing found
1	Hapmap51239-BTA-48169	116825697	116822697	116828697							Y	nothing found
1	BTA-98511-no-rs	117929353	117926353	117932353				Y	Y			protein coding	MED12L	mediator complex subunit 12 like	Drosophila: retinal neurogenesis (https://www.ncbi.nlm.nih.gov/pubmed/17585897), eye-antennal disc development (https://www.ncbi.nlm.nih.gov/pubmed/11171343), cell affinity (https://www.ncbi.nlm.nih.gov/pubmed/12835386). Human: Usher syndrome (https://www.ncbi.nlm.nih.gov/pubmed/11524702). Morphological evolution (https://www.ncbi.nlm.nih.gov/pubmed/12483213)
1	BovineHD0100033489	118652244	118649244	118655244					Y			protein coding	TSC22D2	TSC22 domain family member 2	Mice: kidney protection during osmotic stress (https://www.ncbi.nlm.nih.gov/pubmed/17147695). Drosophila: growth (https://www.ncbi.nlm.nih.gov/pubmed/20149264). Human: diabetes and metabolic traits (https://www.ncbi.nlm.nih.gov/pubmed/22479202)
1	BovineHD0100033516	118736041	118733041	118739041							Y	ncRNA	LOC104971005	uncharacterized LOC104971005
1	BovineHD0100034569	122230364	122227364	122233364							Y	uncharacterized (no info)	LOC104971013	uncharacterized LOC104971013
1	BovineHD0100035213	124967060	124964060	124970060							Y	nothing found
1	BovineHD0100035431	125757179	125754179	125760179						Y		nothing found
1	BovineHD0100035527	125991353	125988353	125994353				Y				ncRNA	LOC101906694	uncharacterized LOC101906694
1	BovineHD0100036106	127842798	127839798	127845798							Y	protein coding	TFDP2	transcription factor Dp-2	Humans: member of the transcription factor DP family
1	BovineHD0100036601	129306394	129303394	129309394						Y		nothing found
1	BovineHD0100036639	129375515	129372515	129378515						Y		nothing found
1	BovineHD0100036744	129611159	129608159	129614159							Y	protein coding	CLSTN2	calsyntenin 2	Human: memory (https://www.ncbi.nlm.nih.gov/pubmed/21643791, https://www.ncbi.nlm.nih.gov/pubmed/19804789), cognitive flexibility and tobacco use (https://www.ncbi.nlm.nih.gov/pubmed/19606085, https://www.ncbi.nlm.nih.gov/pubmed/19058786), multiple sclerosis (https://www.ncbi.nlm.nih.gov/pubmed/23472185). Drosophila: oogenesis (https://www.ncbi.nlm.nih.gov/pubmed/18817893)	Behaviour and cognition
1	BovineHD0100036823	129743669	129740669	129746669	Y							protein coding	CLSTN2 cont.	calsyntenin 2	Human: memory (https://www.ncbi.nlm.nih.gov/pubmed/21643791, https://www.ncbi.nlm.nih.gov/pubmed/19804789), cognitive flexibility and tobacco use (https://www.ncbi.nlm.nih.gov/pubmed/19606085, https://www.ncbi.nlm.nih.gov/pubmed/19058786), multiple sclerosis (https://www.ncbi.nlm.nih.gov/pubmed/23472185). Drosophila: oogenesis (https://www.ncbi.nlm.nih.gov/pubmed/18817893)	Behaviour and cognition
1	ARS-BFGL-NGS-97163	132444602	132441602	132447602							Y	nothing found
1	BovineHD0100038751	136119459	136116459	136122459							Y	nothing found
1	BovineHD0100040604	141796602	141793602	141799602							Y	protein coding	DSCAM	DS cell adhesion molecule	Humans: candidate for Down syndrome and congenital heart disease, and Hirschsprung's disease (digestion) (https://www.ncbi.nlm.nih.gov/homologene/74393, https://www.ncbi.nlm.nih.gov/gene/1826, https://www.ncbi.nlm.nih.gov/pubmed/23671607/) and stress response (https://www.ncbi.nlm.nih.gov/pubmed/25867994/)	Production traits, Behaviour and cognition
1	BovineHD0100040815	142275815	142272815	142278815				Y				nothing found
1	BovineHD0100041979	145292228	145289228	145295228							Y	protein coding	ADARB1	adenosine deaminase, RNA specific B1	Humans: pre-mRNA editing of the glutamate receptor subunit B (https://www.ncbi.nlm.nih.gov/gene/104)
1	BovineHD0100042163	145984302	145981302	145987302							Y	protein coding x2	TSPEAR/LOC616413 (aka KRTAP10-9)	thrombospondin type laminin G domain and EAR repeats/keratin-associated protein 10-8	Humans: deafness (https://www.ncbi.nlm.nih.gov/pubmed/22678063/, https://www.ncbi.nlm.nih.gov/homologene/36972)/Humans: Keratin (https://www.ncbi.nlm.nih.gov/gene/386676, https://www.ncbi.nlm.nih.gov/pubmed/14962103, https://www.ncbi.nlm.nih.gov/pubmed/1502829)	Hearing
1	BovineHD0100042307	146486524	146483524	146489524							Y	nothing found
1	ARS-BFGL-NGS-69609	147527101	147524101	147530101							Y	nothing found
1	BovineHD0100042861	148086495	148083495	148089495							Y	nothing found
1	BovineHD0100043966	151370394	151367394	151373394			Y					protein coding	DYRK1A	dual specificity tyrosine phosphorylation regulated kinase 1A	Mice: Down syndrome and motor (https://www.ncbi.nlm.nih.gov/pubmed/24453307, https://www.ncbi.nlm.nih.gov/pubmed/23342120, https://www.ncbi.nlm.nih.gov/pubmed/23220201), intellectual disability with severe mcrocephaly and epilepsy (https://www.ncbi.nlm.nih.gov/pubmed/23099646), dementia (https://www.ncbi.nlm.nih.gov/pubmed/22269890), neuronal morphogenesis (https://www.ncbi.nlm.nih.gov/pubmed/222…
1	BovineHD0100044371	152519743	152516743	152522743							Y	protein coding	ERG	ERG, ETS transcription factor	Human: embryonic development, cell proliferation, differentiation, angiogenesis, inflammation, and apoptosis; cancer.
1	BovineHD0100044373	152521666	152518666	152524666							Y	protein coding	ERG cont.	ERG, ETS transcription factor	Human: embryonic development, cell proliferation, differentiation, angiogenesis, inflammation, and apoptosis; cancer.
1	BovineHD0100044529	152980633	152977633	152983633						Y	Y	nothing found
1	BovineHD0100044773	153660147	153657147	153663147							Y	protein coding	COL6A5	collagen type VI alpha 5 chain	Human: collagen superfamily of proteins, Polymorphisms in this gene may be linked to dermal phenotypes, such as eczema, though other references suggest no link to eczema(https://www.ncbi.nlm.nih.gov/gene/?Term=ortholog_gene_256076[group]).
1	BovineHD0100045252	155136205	155133205	155139205						Y		protein coding x2	RFTN1/OXNAD1	raftlin, lipid raft linker 1/oxidoreductase NAD binding domain containing 1	Human: Broad expression in lymph node/Ubiquitous expression in lymph node
2	BovineHD0200000126	635345	632345	638345					Y			nothing found
2	BovineHD0200000771	2852140	2849140	2855140							Y	nothing found
2	ARS-BFGL-NGS-22543	3860379	3857379	3863379					Y			nothing found
2	BovineHD0200001276	4530781	4527781	4533781				Y				protein coding	AMMECR1L	AMMECR1 like
2	BovineHD0200001699	5828988	5825988	5831988						Y		protein coding	MFSD6	major facilitator superfamily domain containing 6	No specific funcion listed.
2	BovineHD4100000997	11640024	11637024	11643024							Y	protein coding	ZNF804A	zinc finger protein 804A	Humans: schizophrenia, bipolar disorder, and heroin addiciton (https://www.ncbi.nlm.nih.gov/gene/91752, https://www.ncbi.nlm.nih.gov/homologene/18461)
2	BovineHD0200003570	12674867	12671867	12677867							Y	ncRNA	LOC101907972	uncharacterized LOC101907972	No information.
2	ARS-BFGL-NGS-38281	13800470	13797470	13803470							Y	nothing found
2	BovineHD0200003946	14052978	14049978	14055978	Y							nothing found
2	BTA-97453-no-rs	14283570	14280570	14286570							Y	protein coding	PDE1A	phosphodiesterase 1A	Bovine cardiac muscle (https://www.ncbi.nlm.nih.gov/pubmed/17467927, https://www.ncbi.nlm.nih.gov/gene?cmd=retrieve&dopt=full_report&list_uids=281969)	Production traits
2	BovineHD0200004019	14301597	14298597	14304597							Y	protein coding	PDE1A cont.	phosphodiesterase 1A	Bovine cardiac muscle (https://www.ncbi.nlm.nih.gov/pubmed/17467927, https://www.ncbi.nlm.nih.gov/gene?cmd=retrieve&dopt=full_report&list_uids=281969)	Production traits
2	BovineHD4100001021	14326721	14323721	14329721							Y	protein coding	PDE1A cont.	phosphodiesterase 1A	Bovine cardiac muscle (https://www.ncbi.nlm.nih.gov/pubmed/17467927, https://www.ncbi.nlm.nih.gov/gene?cmd=retrieve&dopt=full_report&list_uids=281969)	Production traits
2	BovineHD0200004128	14608680	14605680	14611680							Y	protein coding	PPP1R1C	protein phosphatase 1 regulatory inhibitor subunit 1C	Cellular functions
2	BovineHD0200004184	14818009	14815009	14821009							Y	uncharacterized	LOC104971120	uncharacterized LOC104971120
2	BovineHD0200004202	14889105	14886105	14892105							Y	uncharacterized	LOC104971121	uncharacterized LOC104971121
2	BovineHD0200004355	15365266	15362266	15368266						Y	Y	uncharacterized	LOC101905778	uncharacterized LOC101905778
2	BovineHD0200004359	15368637	15365637	15371637						Y	Y	uncharacterized	LOC101905778 cont.	uncharacterized LOC101905778
2	BovineHD0200004404	15474919	15471919	15477919							Y	nothing found
2	BovineHD0200004497	15737512	15734512	15740512							Y	protein coding	UBE2E3	ubiquitin conjugating enzyme E2 E3	Mice: testis development (https://www.ncbi.nlm.nih.gov/pubmed/16024774, https://www.ncbi.nlm.nih.gov/homologene/4636)	Reproduction
2	BovineHD0200004526	15855363	15852363	15858363							Y	nothing found
2	BovineHD0200005163	18066005	18063005	18069005							Y	protein coding	TTN	titin	Bovine: Cardiac performance (https://www.ncbi.nlm.nih.gov/pubmed/15548726/, https://www.ncbi.nlm.nih.gov/pubmed/16470334/, https://www.ncbi.nlm.nih.gov/pubmed/12963792/, https://www.ncbi.nlm.nih.gov/gene?cmd=retrieve&dopt=full_report&list_uids=540561). Humans: hypertrophic cardiomyopathy 9, autoimmune disease scleroderma (https://www.ncbi.nlm.nih.gov/gene/7273)	Production traits
2	BovineHD0200005302	18499244	18496244	18502244							Y	protein coding	OSBPL6	oxysterol binding protein like 6	Humans: intracellular lipid receptors (https://www.ncbi.nlm.nih.gov/gene/114880)
2	BovineHD0200005475	19012456	19009456	19015456						Y		protein coding	PDE11A	phosphodiesterase 11A	Humans: signal transduction pathways, Mutations cause Cushing disease (tumor of the pituitary gland) and adrenocortical hyperplasia (https://www.ncbi.nlm.nih.gov/gene/50940)
2	BovineHD0200005507	19122628	19119628	19125628						Y		protein coding	PDE11A cont.	phosphodiesterase 11A	Humans: signal transduction pathways, Mutations cause Cushing disease (tumor of the pituitary gland) and adrenocortical hyperplasia (https://www.ncbi.nlm.nih.gov/gene/50940)
2	BovineHD0200005725	19974163	19971163	19977163		Y						nothing found
2	BovineHD0200006358	22320915	22317915	22323915		Y						nothing found
2	BovineHD0200006372	22363679	22360679	22366679	Y							protein coding	GPR155	G protein-coupled receptor 155	Mice: central nervous system (https://www.ncbi.nlm.nih.gov/pubmed/20537985). Human: autism (https://www.ncbi.nlm.nih.gov/pubmed/17519220). Insect: immune system and symbiont interaction (https://www.ncbi.nlm.nih.gov/pubmed/20719775)
2	BovineHD0200006920	24205580	24202580	24208580	Y					Y	Y	protein coding	ITGA6	integrin subunit alpha 6	Cattle: spermatogonia (https://www.ncbi.nlm.nih.gov/pubmed/22320406). Human: skin fragility and inflamation (https://www.ncbi.nlm.nih.gov/entrez/dispomim.cgi?id=226730), thrombosis (https://www.ncbi.nlm.nih.gov/pubmed/23797810), cerebellar development (https://www.ncbi.nlm.nih.gov/pubmed/23722246), cancer (https://www.ncbi.nlm.nih.gov/pubmed/23708747, https://www.ncbi.nlm.nih.gov/pubmed/23306848,…	Milk production, Reproduction
2	BovineHD0200006975	24339949	24336949	24342949							Y	nothing found
2	BovineHD0200006976	24341063	24338063	24344063							Y	nothing found
2	BovineHD0200007473	25935925	25932925	25938925						Y		protein coding	MYO3B	myosin IIIB	Human: ATPases that move along actin filaments in the cell
2	BovineHD0200007556	26152156	26149156	26155156						Y	Y	protein coding	MYO3B cont.	myosin IIIB	Human: ATPases that move along actin filaments in the cell
2	BovineHD0200007830	27044660	27041660	27047660	Y		Y					protein coding	LRP2	LDL receptor related protein 2	Human: Donnai-Barrow syndrome (https://www.ncbi.nlm.nih.gov/entrez/dispomim.cgi?id=222448), autism (https://www.ncbi.nlm.nih.gov/pubmed/22578327), alcohol drinking (https://www.ncbi.nlm.nih.gov/pubmed/22565184), kidney function (https://www.ncbi.nlm.nih.gov/pubmed/24197071), bone mineral density (https://www.ncbi.nlm.nih.gov/pubmed/22174918). Mice: reproduction (https://www.ncbi.nlm.nih.gov/pubme…	Production traits, Reproduction
2	BovineHD0200007838	27065060	27062060	27068060							Y	protein coding	LRP2 cont.	LDL receptor related protein 2		Production traits
2	BovineHD0200007926	27339809	27336809	27342809						Y	Y	protein coding	NOSTRIN	nitric oxide synthase trafficking	Human: neurotransmission, inflammatory response, and vascular homeostasis
2	BovineHD0200007976	27471422	27468422	27474422			Y					protein coding	CERS6	ceramide synthase 6	Mice: behavioural anormalities (https://www.ncbi.nlm.nih.gov/pubmed/23760501), apoptosis (https://www.ncbi.nlm.nih.gov/pubmed/21148554, https://www.ncbi.nlm.nih.gov/pubmed/23519469). Human: cancer (https://www.ncbi.nlm.nih.gov/pubmed/19912991), autoimmune encephalomyelitis (https://www.ncbi.nlm.nih.gov/pubmed/22544924)	Behaviour and cognition
2	BovineHD0200008212	28137499	28134499	28140499					Y			nothing found
2	BovineHD0200008351	28505220	28502220	28508220							Y	protein coding	B3GALT1	beta-1,3-galactosyltransferase 1	Human: encodes type II membrane-bound glycoproteins with diverse enzymatic functions
2	BovineHD0200008458	28938978	28935978	28941978							Y	protein coding	B3GALT1 cont.	beta-1,3-galactosyltransferase 1
2	BovineHD0200008533	29166784	29163784	29169784							Y	nothing found
2	BovineHD0200009475	31963476	31960476	31966476							Y	nothing found
2	BovineHD0200009694	32915168	32912168	32918168			Y					protein coding	FIGN	fidgetin, microtubule severing factor	Human: mitosis regulation (https://www.ncbi.nlm.nih.gov/pubmed/22672901), parkinson in schizophrenia patients (https://www.ncbi.nlm.nih.gov/pubmed/19680635). Mice: agouti colour (https://www.ncbi.nlm.nih.gov/pubmed/14802993)
2	BovineHD0200010117	34371910	34368910	34374910							Y	protein coding	FAP	fibroblast activation protein alpha	Bovine: cartilage degradation, osteoarthritis (https://www.ncbi.nlm.nih.gov/pubmed/16507127, https://www.ncbi.nlm.nih.gov/gene?cmd=retrieve&dopt=full_report&list_uids=508882)	Production traits
2	BovineHD0200010168	34497714	34494714	34500714							Y	protein coding	DPP4	dipeptidyl peptidase 4	Human: intrinsic membrane glycoprotein.
2	BovineHD0200010997	37703498	37700498	37706498							Y	protein coding	DAPL1	death associated protein like 1	Multiple species: epithelial differentiation (https://www.ncbi.nlm.nih.gov/pubmed/15920738)
2	BovineHD0200011341	38756568	38753568	38759568							Y	uncharacterized	LOC104971195	uncharacterized LOC104971195
2	BovineHD0200011609	39598203	39595203	39601203							Y	nothing found
2	BovineHD0200011787	40386188	40383188	40389188						Y		nothing found
2	BovineHD0200011900	40876760	40873760	40879760					Y			protein coding	KCNJ3	potassium voltage-gated channel subfamily J member 3	Human: fibrillation (https://www.ncbi.nlm.nih.gov/pubmed/24065610), potassium channel activity (https://www.ncbi.nlm.nih.gov/pubmed/23236146, https://www.ncbi.nlm.nih.gov/pubmed/21075842, https://www.ncbi.nlm.nih.gov/pubmed/21041306), schizophrenia (https://www.ncbi.nlm.nih.gov/pubmed/21927946)
2	BovineHD0200012516	43371501	43368501	43374501						Y		nothing found
2	BovineHD0200013082	45132251	45129251	45135251							Y	nothing found
2	BovineHD0200013949	48176523	48173523	48179523	Y							protein coding	MBD5	methyl-CpG binding domain protein 5	protein metabolism, Human: intellectual disability (https://www.ncbi.nlm.nih.gov/entrez/dispomim.cgi?id=156200, https://www.ncbi.nlm.nih.gov/pubmed/17847001), neurodevelopmental disorders (https://www.ncbi.nlm.nih.gov/pubmed/23422940), intellectual disability, epilepsy and autism (https://www.ncbi.nlm.nih.gov/pubmed/21271666), developmental delay, microencephaly and facial features (https://www.n…
2	BovineHD0200014021	48497280	48494280	48500280							Y	nothing found
2	BovineHD0200014037	48559963	48556963	48562963			Y					pseudogene	LOC100139975	NADH dehydrogenase (ubiquinone) complex I, assembly factor 6-like
2	BovineHD0200015062	52843856	52840856	52846856				Y				protein coding	GTDC1	glycosyltransferase like domain containing 1	Human: cancer (https://www.ncbi.nlm.nih.gov/pubmed/21821951, https://www.ncbi.nlm.nih.gov/pubmed/19826048). Drosophila: embryonic divisions (https://www.ncbi.nlm.nih.gov/pubmed/15834145), genomic instability (https://www.ncbi.nlm.nih.gov/pubmed/12032301)
2	BovineHD0200015103	52946980	52943980	52949980		Y						nothing found
2	BovineHD0200015351	53875548	53872548	53878548	Y		Y					protein coding	KYNU	kynureninase	Human: Hydroxykynureninuria (https://www.ncbi.nlm.nih.gov/entrez/dispomim.cgi?id=236800, https://www.ncbi.nlm.nih.gov/pubmed/17334708), hypertension (https://www.ncbi.nlm.nih.gov/pubmed/22012986, https://www.ncbi.nlm.nih.gov/pubmed/16080802). Rat: programmed cell death (https://www.ncbi.nlm.nih.gov/pubmed/12379607), hypertension (https://www.ncbi.nlm.nih.gov/pubmed/12145272)
2	BovineHD0200015478	54528033	54525033	54531033					Y			nothing found
2	BovineHD0200017246	60404023	60401023	60407023	Y							protein coding	THSD7B	thrombospondin type 1 domain containing 7B	Human: alcohol dependence (https://www.ncbi.nlm.nih.gov/pubmed/21703634), astigmatism (https://www.ncbi.nlm.nih.gov/pubmed/23761726), cancer (https://www.ncbi.nlm.nih.gov/pubmed/23144319, https://www.ncbi.nlm.nih.gov/pubmed/20686608). Mice: gastrulation (https://www.ncbi.nlm.nih.gov/pubmed/20637190)
2	BovineHD0200017628	61370042	61367042	61373042	Y							nothing found
2	BovineHD0200018749	64981875	64978875	64984875				Y	Y			protein coding	NCKAP5	NCK associated protein 5	Human: glaucoma (https://www.ncbi.nlm.nih.gov/pubmed/22419738), sleep disorder (https://www.ncbi.nlm.nih.gov/pubmed/23646285), bipolar disorder and schizophrenia (https://www.ncbi.nlm.nih.gov/pubmed/19488044, https://www.ncbi.nlm.nih.gov/pubmed/20889312), multiple sclerosis (https://www.ncbi.nlm.nih.gov/pubmed/23412934, https://www.ncbi.nlm.nih.gov/pubmed/19010793), ADHD (https://www.ncbi.nlm.nih…
2	BovineHD0200018841	65161869	65158869	65164869					Y			protein coding	NCKAP5	NCK associated protein 5	Human: glaucoma (https://www.ncbi.nlm.nih.gov/pubmed/22419738), sleep disorder (https://www.ncbi.nlm.nih.gov/pubmed/23646285), bipolar disorder and schizophrenia (https://www.ncbi.nlm.nih.gov/pubmed/19488044, https://www.ncbi.nlm.nih.gov/pubmed/20889312), multiple sclerosis (https://www.ncbi.nlm.nih.gov/pubmed/23412934, https://www.ncbi.nlm.nih.gov/pubmed/19010793), ADHD (https://www.ncbi.nlm.nih…
2	BovineHD0200019922	69022539	69019539	69025539						Y		nothing found
2	BovineHD0200020324	70715761	70712761	70718761							Y	nothing found
2	BovineHD0200021688	75628355	75625355	75631355						Y		nothing found
2	BovineHD0200021942	76374177	76371177	76377177							Y	nothing found
2	BovineHD0200023685	82764486	82761486	82767486	Y							nothing found
2	BovineHD0200024384	85464970	85461970	85467970						Y		nothing found
2	BovineHD0200024712	86821323	86818323	86824323				Y				protein coding	PLCL1	phospholipase C like 1 (inactive)	Mice: epilepsy (https://www.ncbi.nlm.nih.gov/pubmed/22128345), pain behaviour (https://www.ncbi.nlm.nih.gov/pubmed/22008183). Human: bone size variation in females (https://www.ncbi.nlm.nih.gov/pubmed/20030815, https://www.ncbi.nlm.nih.gov/pubmed/18776929), cancer (https://www.ncbi.nlm.nih.gov/pubmed/8818658)
2	BovineHD0200025572	89959081	89956081	89962081					Y			protein coding	NIF3L1	NGG1 interacting factor 3 like 1	Drosophila: dorso-ventral formation (https://www.ncbi.nlm.nih.gov/pubmed/1423618). Human: neural differentiation (https://www.ncbi.nlm.nih.gov/pubmed/12522100), Williams-Beuren syndrome (https://www.ncbi.nlm.nih.gov/pubmed/15163635), lateral schlerosis (https://www.ncbi.nlm.nih.gov/pubmed/11161814)
2	BovineHD0200025675	90357153	90354153	90360153							Y	protein coding	TRAK2	trafficking kinesin protein 2	Mitochondrial trafficing (https://www.ncbi.nlm.nih.gov/homologene/22861)
2	BovineHD0200027053	94364218	94361218	94367218					Y			protein coding	PARD3B	par-3 family cell polarity regulator beta	Mice: retinal development (https://www.ncbi.nlm.nih.gov/pubmed/24305829). Human: autism (https://www.ncbi.nlm.nih.gov/pubmed/22843504), cell polarity (https://www.ncbi.nlm.nih.gov/pubmed/15721295, https://www.ncbi.nlm.nih.gov/pubmed/12459187), knee osteoarthritis (https://www.ncbi.nlm.nih.gov/pubmed/18471798), ADHD (https://www.ncbi.nlm.nih.gov/pubmed/23527680)
2	BovineHD0200027403	95342032	95339032	95345032							Y	protein coding	ADAM23	ADAM metallopeptidase domain 23	Human: cell-cell and cell-matrix interactions, cancer
2	BovineHD0200027553	95895387	95892387	95898387				Y	Y			protein coding	KLF7	Kruppel like factor 7	Chicken: adipogenesis (https://www.ncbi.nlm.nih.gov/pubmed/23439665). Mice: axon regeneration (https://www.ncbi.nlm.nih.gov/pubmed/22529377), olfact (https://www.ncbi.nlm.nih.gov/pubmed/21093432). Human: body fat (https://www.ncbi.nlm.nih.gov/pubmed/19147600, https://www.ncbi.nlm.nih.gov/pubmed/16339272), cell cycle (https://www.ncbi.nlm.nih.gov/pubmed/17351670), mental impairment (https://www.nc…
2	BovineHD0200027822	96828516	96825516	96831516				Y	Y			protein coding	CRYGD	crystallin, gamma D	Human: cataract (https://www.ncbi.nlm.nih.gov/entrez/dispomim.cgi?id=115700, https://www.ncbi.nlm.nih.gov/entrez/dispomim.cgi?id=123690, https://www.ncbi.nlm.nih.gov/pubmed/24103489, https://www.ncbi.nlm.nih.gov/pubmed/23404175, https://www.ncbi.nlm.nih.gov/pubmed/23124202)
2	BovineHD4100001430	97027164	97024164	97030164				Y				protein coding	PIKFYVE	phosphoinositide kinase, FYVE-type zinc finger containing	Human: corneal fleck dystrophy (https://www.ncbi.nlm.nih.gov/entrez/dispomim.cgi?id=121850, https://www.ncbi.nlm.nih.gov/pubmed/22065932), glucose intolerance, insulin resistance, adiposity, and hyperinsulinemia (https://www.ncbi.nlm.nih.gov/pubmed/23673157), cancer (https://www.ncbi.nlm.nih.gov/pubmed/21737449). Mice: early embrionic development (https://www.ncbi.nlm.nih.gov/pubmed/21349843). ze…
2	BovineHD0200028206	98096058	98093058	98099058							Y	protein coding	UNC80	unc-80 homolog, NALCN channel complex subunit	Human: key role in establishment and maintenance of resting membrane potentials in neurons. Mutations associated with congenital infantile encephalopathy, intellectual disability and growth issues (https://www.ncbi.nlm.nih.gov/gene/285175).
2	BovineHD0200028565	99284907	99281907	99287907							Y	nothing found
2	BovineHD0200029665	103304565	103301565	103307565							Y	protein coding	BARD1	BRCA1 associated RING domain 1	Human: cancer
2	BovineHD0200029951	104196136	104193136	104199136	Y		Y			Y		nothing found
2	BovineHD0200029961	104238931	104235931	104241931			Y					nothing found
2	BovineHD0200030994	107674671	107671671	107677671				Y				protein coding	LOC519807	coiled-coil domain-containing protein 108
2	BovineHD0200031453	109055712	109052712	109058712	Y							nothing found
2	BovineHD0200031726	110103490	110100490	110106490							Y	nothing found
2	BovineHD0200033499	116302256	116299256	116305256	Y			Y				protein coding	MFF	mitochondrial fission factor	Mice: cancer (https://www.ncbi.nlm.nih.gov/pubmed/22878233), mitochondrial fission/fusion (https://www.ncbi.nlm.nih.gov/pubmed/23284813, https://www.ncbi.nlm.nih.gov/pubmed/22334657, https://www.ncbi.nlm.nih.gov/pubmed/21701560)
2	BovineHD0200034990	120658267	120655267	120661267							Y	protein coding	DIS3L2	DIS3 like 3'-5' exoribonuclease 2	Human: height (https://www.ncbi.nlm.nih.gov/pubmed/20189936 - NB earlier cited for IGF1, https://www.ncbi.nlm.nih.gov/homologene/62417)	Production traits
2	BovineHD0200035643	122938763	122935763	122941763							Y	protein coding	NKAIN1	sodium/potassium transporting ATPase interacting 1	Human: alcohol dependence (https://www.ncbi.nlm.nih.gov/gene/79570)
2	BovineHD0200037393	128739551	128736551	128742551				Y				protein coding	CLIC4	chloride intracellular channel 4	Human: apoptosis (https://www.ncbi.nlm.nih.gov/pubmed/23380911, https://www.ncbi.nlm.nih.gov/pubmed/22761775), cancer (https://www.ncbi.nlm.nih.gov/pubmed/22387366, https://www.ncbi.nlm.nih.gov/pubmed/19639201), innate immune response (https://www.ncbi.nlm.nih.gov/pubmed/21469130). Mice: skin and corneal erosion and reduced healing (https://www.ncbi.nlm.nih.gov/pubmed/22613027)
2	BovineHD0200037601	129389207	129386207	129392207						Y		protein coding	MYOM3	myomesin 3	Human: striated muscle (heart and skeletal muscle, https://www.ncbi.nlm.nih.gov/pubmed/18177667, https://www.ncbi.nlm.nih.gov/homologene/19432)	Production traits
2	BovineHD0200038108	131022398	131019398	131025398				Y				nothing found
2	BovineHD0200040819	132233363	132230363	132236363				Y				protein coding	EIF4G3	eukaryotic translation initiation factor 4 gamma 3	Mice: male infertility (https://www.ncbi.nlm.nih.gov/pubmed/20430745). Cattle: foot-and-mouth disease (https://www.ncbi.nlm.nih.gov/pubmed/15016848)
2	BovineHD0200038867	133407906	133404906	133410906	Y							protein coding	OTUD3	OTU deubiquitinase 3	Human: ulcerative colitis (https://www.ncbi.nlm.nih.gov/pubmed/23511034, https://www.ncbi.nlm.nih.gov/pubmed/20228798, https://www.ncbi.nlm.nih.gov/pubmed/19915572)
2	BovineHD0200039680	135560204	135557204	135563204							Y	protein coding	ARHGEF10L	Rho guanine nucleotide exchange factor 10 like	Human: signal transduction
2	BovineHD0200039782	135789940	135786940	135792940						Y		protein coding/uncharacterized	RCC2/LOC101903805	regulator of chromosome condensation 2/uncharacterized	Human: mitosis, biomarker for colorectal cancer/no info
2	BovineHD0200040067	136694139	136691139	136697139					Y			ncRNA	LOC101905127	uncharacterized LOC101905127
3	BovineHD0300000089	493750	490750	496750				Y				protein coding	GPR161	G protein-coupled receptor 161	Mice: olfaction (https://www.ncbi.nlm.nih.gov/pubmed/9932290), neurulation and lens development (https://www.ncbi.nlm.nih.gov/pubmed/18250320)
3	BovineHD0300000273	1106424	1103424	1109424	Y			Y				protein coding	RCSD1	RCSD domain containing 1	Human: cancer (https://www.ncbi.nlm.nih.gov/pubmed/17541395), stress (https://www.ncbi.nlm.nih.gov/pubmed/15850461), cancer and development (https://www.ncbi.nlm.nih.gov/pubmed/21183474), bone mineral density (https://www.ncbi.nlm.nih.gov/pubmed/19064610), hypertension (https://www.ncbi.nlm.nih.gov/pubmed/19536175). Zebrafish: cilia formation (https://www.ncbi.nlm.nih.gov/pubmed/17013396)
3	BovineHD0300000959	3275366	3272366	3278366						Y		protein coding	ALDH9A1	aldehyde dehydrogenase 9 family member A1	Human: oxidation of gamma-aminobutyraldehyde and other amino aldehydes
3	BovineHD0300001107	3622340	3619340	3625340				Y	Y			protein coding	RXRG	retinoid X receptor gamma	Human: cancer (https://www.ncbi.nlm.nih.gov/pubmed/23936423, https://www.ncbi.nlm.nih.gov/pubmed/20113835), diabetic retinopathy (https://www.ncbi.nlm.nih.gov/pubmed/22180072). Cattle: twinning (https://www.ncbi.nlm.nih.gov/pubmed/18244925)
3	BovineHD0300001117	3667222	3664222	3670222						Y		nothing found
3	BovineHD0300001904	6206239	6203239	6209239							Y	nothing found
3	BovineHD0300001983	6388175	6385175	6391175							Y	protein coding	RGS5	regulator of G protein signaling 5	Bovine: Rumin vascularity and feed efficiency (https://www.ncbi.nlm.nih.gov/pubmed/27611366, https://www.ncbi.nlm.nih.gov/gene?cmd=retrieve&dopt=full_report&list_uids=540509)	Metabolism
3	BovineHD0300002336	7234512	7231512	7237512				Y				protein coding	NOS1AP	nitric oxide synthase 1 adaptor protein
3	BovineHD0300002952	8939531	8936531	8942531						Y		nothing found
3	BovineHD0300004367	13496573	13493573	13499573							Y	protein coding	LOC100850659	uncharacterized LOC100850659	No information
3	Hapmap40793-BTA-69866	15984265	15981265	15987265	Y							nothing found
3	BovineHD0300005264	16070048	16067048	16073048				Y				ncRNA/protein coding	LOC101908005/CHRNB2	uncharacterized LOC101908005/cholinergic receptor nicotinic beta 2 subunit		Behaviour and cognition
3	BovineHD4100001888	16745737	16742737	16748737				Y	Y			protein coding	NPR1	natriuretic peptide receptor 1	CHRNB2 Human: blood pressure regulation (https://www.ncbi.nlm.nih.gov/pubmed/23464624), cancer (https://www.ncbi.nlm.nih.gov/pubmed/21586128), stem cells (https://www.ncbi.nlm.nih.gov/pubmed/21390061). Mice: pulmonary edema (https://www.ncbi.nlm.nih.gov/pubmed/23195629)
3	ARS-BFGL-NGS-97793	18299769	18296769	18302769							Y	nothing found
3	BovineHD0300005938	18427850	18424850	18430850	Y							nothing found
3	BovineHD0300005944	18449418	18446418	18452418	Y							protein coding	FLG	filaggrin
3	BovineHD0300006400	20180695	20177695	20183695					Y			nothing found
3	BovineHD0300006531	20706870	20703870	20709870							Y	protein coding	OTUD7B	OTU deubiquitinase 7B	Human: cancer, inflammation (https://www.ncbi.nlm.nih.gov/homologene/10624)
3	BovineHD0300006876	21935596	21932596	21938596							Y	nothing found
3	BovineHD0300007007	22403357	22400357	22406357						Y	Y	uncharacterized	LOC104971521	uncharacterized LOC104971521
3	BovineHD0300007063	22531337	22528337	22534337						Y	Y	protein coding	CHD1L	chromodomain helicase DNA binding protein 1 like	Human: DNA repair, overexpression linked to cancer.
3	BovineHD0300007443	23717285	23714285	23720285						Y	Y	nothing found
3	BovineHD0300007715	24654260	24651260	24657260					Y			nothing found
3	BovineHD0300008113	25750133	25747133	25753133						Y	Y	nothing found
3	BovineHD0300008353	26400703	26397703	26403703						Y		protein coding	PTGFRN	prostaglandin F2 receptor inhibitor	Regulatory function.
3	BovineHD0300008360	26426591	26423591	26429591							Y	protein coding	PTGFRN cont.	prostaglandin F2 receptor inhibitor	Regulatory function.
3	BovineHD0300008445	26646006	26643006	26649006						Y	Y	nothing found
3	ARS-BFGL-NGS-18824	27014460	27011460	27017460				Y				protein coding	ATP1A1	ATPase Na+/K+ transporting subunit alpha 1	Mastitis resistance (dairy cattle), heat resistance (dairy cattle), type1 diabetis (mice), increased phosphorylation in hypertensive (rat)	Milk production, climate adaptation
3	BovineHD0300008696	27358102	27355102	27361102							Y	nothing found
3	BovineHD0300008739	27506001	27503001	27509001			Y					pseudogene	LOC100139890	galectin-related protein pseudogene
3	BovineHD0300009012	28196216	28193216	28199216						Y		nothing found
3	BovineHD0300009133	28865033	28862033	28868033			Y					pseudogene/protein coding x2	LOC104971544/DENND2C/BCAS2	uncharacterized LOC104971544/DENN domain containing 2C/BCAS2, pre-mRNA processing factor	No info/No info/viability and functions in pre-mRNA splicing (Drosophila), breast cancer (human), innate immunity (plant)
3	BovineHD0300009226	29152234	29149234	29155234			Y					nothing found
3	BovineHD0300009644	30627125	30624125	30630125						Y		nothing found
3	BovineHD0300009667	30680721	30677721	30683721							Y	protein coding	LOC509911	monocarboxylate transporter 1	No info.
3	BovineHD0300009677	30736772	30733772	30739772	Y							nothing found
3	BovineHD0300009731	31020652	31017652	31023652			Y					protein coding x2	ST7L/CTTNBP2NL	suppression of tumorigenicity 7 like/CTTNBP2 N-terminal like	ST7L: tumor suppressor (human), blood pressure (human)//CTTNBP2NL: conception rates (cow) & embrio implantation (mice) (https://www.ncbi.nlm.nih.gov/pubmed/24218568/), body growth (zebrafish, species & gene https://www.ncbi.nlm.nih.gov/gene/556247, article https://www.ncbi.nlm.nih.gov/pubmed/20432063), cerebral malformation (human)	Production traits
3	BTA-67303-no-rs	33813669	33810669	33816669						Y		protein coding	GSTM1	glutathione S-transferase M1	Bovine: sperm quality (https://www.ncbi.nlm.nih.gov/pubmed/26091956/, https://www.ncbi.nlm.nih.gov/gene?cmd=retrieve&dopt=full_report&list_uids=327709, https://www.ncbi.nlm.nih.gov/gene?cmd=retrieve&dopt=full_report&list_uids=327709)	Reproduction
3	BovineHD0300010893	35120835	35117835	35123835						Y		protein coding	LOC615258	solute carrier family 25 (mitochondrial carrier; phosphate carrier), member 24-like	No info
3	BovineHD0300011036	35504299	35501299	35507299						Y	Y	protein coding	VAV3	vav guanine nucleotide exchange factor 3	Human: cytoskeletal rearrangements and transcriptional alterations, cancer.
3	BovineHD0300012791	41909057	41906057	41912057							Y	nothing found
3	BovineHD0300013038	42835685	42832685	42838685		Y						nothing found
3	BovineHD4100002071	43137696	43134696	43140696		Y						pseudogene	LOC104971615	high mobility group protein B1 pseudogene
3	BovineHD4100002073	43202043	43199043	43205043		Y						protein coding	DBT	dihydrolipoamide branched chain transacylase E2	Maple syrup urine disease (human, mice), biliary cirrhosis and autoimmune hepatitis (human)
3	BovineHD0300013158	43208777	43205777	43211777		Y						protein coding	DBT	dihydrolipoamide branched chain transacylase E2	Maple syrup urine disease (human, mice), biliary cirrhosis and autoimmune hepatitis (human)
3	Hapmap41056-BTA-67710	43693273	43690273	43696273		Y					Y	protein coding	PALMD	palmdelphin	Membrane dynamics (human), lens and retina (mice), cardiac structure and function (human)
3	BovineHD0300013308	43699850	43696850	43702850		Y					Y	protein coding	PALMD cont.	palmdelphin	Membrane dynamics (human), lens and retina (mice), cardiac structure and function (human)
3	BovineHD0300013377	43884807	43881807	43887807		Y						nothing found
3	BovineHD0300013483	44162369	44159369	44165369		Y						nothing found
3	BovineHD0300013650	44503361	44500361	44506361	Y							protein coding	PLPPR5	phospholipid phosphatase related 5	Neuronal plasticity and brain recovery (human), dental caries (human)
3	BovineHD0300013767	44984882	44981882	44987882	Y							nothing found
3	BovineHD0300013912	45631671	45628671	45634671							Y	protein coding	DPYD	dihydropyrimidine dehydrogenase	Anti cancer drug metabolism (human)
3	BovineHD0300014132	46356110	46353110	46359110	Y						Y	protein coding	DPYD cont	dihydropyrimidine dehydrogenase	Anti cancer drug metabolism (human)
3	BovineHD0300014135	46367055	46364055	46370055							Y	protein coding	DPYD cont	dihydropyrimidine dehydrogenase	Anti cancer drug metabolism (human)
3	BovineHD0300014313	46987544	46984544	46990544						Y		nothing found
3	BovineHD0300014480	47604633	47601633	47607633			Y					nothing found
3	BovineHD0300014843	48886450	48883450	48889450			Y					nothing found
3	BovineHD0300015253	50004085	50001085	50007085						Y	Y	protein coding	BCAR3	BCAR3, NSP family adaptor protein	Human: breast cancer
3	BovineHD0300015355	50583175	50580175	50586175						Y		nothing found
3	BovineHD0300015401	50762223	50759223	50765223		Y						protein coding	DAM69A	family with sequence similarity 69 member A	Multiple sclerosis risk (human), schizophrenia and bipolar disorder (human)
3	BovineHD0300016229	53799919	53796919	53802919							Y	protein coding	LRRC8C	leucine rich repeat containing 8 VRAC subunit C	Mice: obesity, insulin resistance, high-fat diet (https://www.ncbi.nlm.nih.gov/pubmed/21804215), mice/humans: adipocyte differentiation (https://www.ncbi.nlm.nih.gov/pubmed/15184384/, https://www.ncbi.nlm.nih.gov/homologene/12997)	Metabolism
3	BovineHD0300016376	54187509	54184509	54190509							Y	protein coding	GBP6	guanylate binding protein family, member 6	No information
3	BovineHD0300016441	54296183	54293183	54299183							Y	nothing found
3	BovineHD0300017168	57019071	57016071	57022071			Y					nothing found
3	ARS-BFGL-NGS-18095	59685435	59682435	59688435			Y					nothing found
3	BTA-115566-no-rs	65772132	65769132	65775132	Y							nothing found
3	BovineHD0300019613	66189875	66186875	66192875							Y	nothing found
3	BovineHD0300020051	67745150	67742150	67748150			Y					protein coding	PIGK	phosphatidylinositol glycan anchor biosynthesis class K	Cancer (human), malaria pathogenesis and immunity (human)
3	BovineHD0300020246	68539754	68536754	68542754							Y	protein coding	ST6GALNAC3	ST6 N-acetylgalactosaminide alpha-2,6-sialyltransferase 3	Human: glycoproteins and glycolipids
3	BovineHD0300020943	71253081	71250081	71256081				Y				nothing found
3	BovineHD0300021438	73675666	73672666	73678666							Y	protein coding	NEGR1	neuronal growth regulator 1	Human: obesity (https://www.ncbi.nlm.nih.gov/pubmed/28428959, https://www.hindawi.com/journals/bmri/2017/2432957/), also food intake (https://www.ncbi.nlm.nih.gov/pubmed/25245582, https://www.ncbi.nlm.nih.gov/pubmed/22844493)	Metabolism
3	BovineHD0300022086	76258321	76255321	76261321			Y					nothing found
3	BovineHD0300022279	77070895	77067895	77073895							Y	uncharacterized	LOC104971705	uncharacterized LOC104971705
3	BovineHD0300022589	78401437	78398437	78404437				Y				protein coding	IL23R	interleukin 23 receptor	Inflammation and immune system (cattle, human), cancer (human), arthritis (human), hepatitis B (human)
3	BovineHD0300024389	85323473	85320473	85326473							Y	nothing found
3	BovineHD0300024738	86546042	86543042	86549042						Y		protein coding	LOC511936	cytochrome P450, family 2, subfamily J	Human (a.k.a. CYP2J2): drug metabolism and synthesis of cholesterol, steroids and other lipids, cardiac tissue (https://www.ncbi.nlm.nih.gov/pubmed/28328948/, https://www.ncbi.nlm.nih.gov/homologene/68091)	Production traits
3	BovineHD0300024778	86651448	86648448	86654448							Y	protein coding	HOOK1	hook microtubule tethering protein 1	Mice: spermatid development (https://www.ncbi.nlm.nih.gov/pubmed/12075009, https://www.ncbi.nlm.nih.gov/homologene/9289)	Reproduction
3	BovineHD0300024822	86795438	86792438	86798438						Y		protein coding	FGGY	FGGY carbohydrate kinase domain containing	Human: amyotrophic lateral sclerosis (Lou Gehrig's disease; death of neurons controlling voluntary muscles)(https://www.ncbi.nlm.nih.gov/gene/55277)
3	BovineHD0300024927	87065434	87062434	87068434							Y	protein coding	FGGY cont	FGGY carbohydrate kinase domain containing	Human: amyotrophic lateral sclerosis (Lou Gehrig's disease; death of neurons controlling voluntary muscles)(https://www.ncbi.nlm.nih.gov/gene/55277)
3	BovineHD0300024941	87100228	87097228	87103228							Y	protein coding	FGGY cont	FGGY carbohydrate kinase domain containing	Human: amyotrophic lateral sclerosis (Lou Gehrig's disease; death of neurons controlling voluntary muscles)(https://www.ncbi.nlm.nih.gov/gene/55277)
3	BovineHD0300025376	88552406	88549406	88555406							Y	protein coding	DAB1	DAB1, reelin adaptor protein	Human, mice: cognitive function. Mice: disabled-1 gene plays a central role in brain development (https://www.ncbi.nlm.nih.gov/gene/1600, grooming behaviour (https://www.ncbi.nlm.nih.gov/pubmed/22561124) and spatial learning https://www.ncbi.nlm.nih.gov/pubmed/22245534)	Behaviour and cognition
3	BovineHD0300025567	89213164	89210164	89216164							Y	protein coding	DAB1 cont	DAB1, reelin adaptor protein	Human, mice: cognitive function. Mice: disabled-1 gene plays a central role in brain development (https://www.ncbi.nlm.nih.gov/gene/1600, behaviour (https://www.ncbi.nlm.nih.gov/pubmed/22561124) and spatial learning https://www.ncbi.nlm.nih.gov/pubmed/22245534)
3	BovineHD0300026643	92536365	92533365	92539365			Y					protein coding	SSBP3	single stranded DNA binding protein 3	trascriptional activity (mammals), head organizer (vertebrate), DNA-binding (vertebrate)
3	BovineHD0300028937	101027554	101024554	101030554						Y		protein coding	GPBP1L1	GC-rich promoter binding protein 1 like 1	Human: Ubiquitous expression in testis, thyroid and other tissues.
3	BovineHD0300029060	101578811	101575811	101581811				Y				protein coding	ZSWIM5	zinc finger SWIM-type containing 5	Lateral and medial ganglionic eminences
3	BovineHD0300029134	101847674	101844674	101850674						Y		protein coding	KIF2C	kinesin family member 2C	Human: mitotic chromosome segregation
3	BovineHD0300029702	103635317	103632317	103638317						Y		protein coding	LOC531090	olfactory receptor 2D2	No information.
3	Hapmap31146-BTA-151624	103985945	103982945	103988945							Y	protein coding	ZNF691	zinc finger protein 691	Human: Ubiquitous expr in thyroid, ovary, other tissues
3	BovineHD0300029796	104011452	104008452	104014452							Y	protein coding	ERMAP	erythroblast membrane associated protein (Scianna blood group)	Human: responsible for Scianna/Radin blood group system
3	BovineHD0300030071	104995094	104992094	104998094				Y				protein coding	HIVEP3	human immunodeficiency virus type I enhancer binding protein 3	Most literature is focused on the ZAS3 gene, involved in DNA-binding, apopotosis, growth and immune response in human and mice
3	BovineHD0300030236	105505896	105502896	105508896							Y	nothing found
3	BovineHD0300030767	107019126	107016126	107022126							Y	nothing found
3	BovineHD0300033186	114713296	114710296	114716296				Y				protein coding	ARL4C	ADP ribosylation factor like GTPase 4C	Choleserol export, intracellular vesicular transport, podocytes in kidneys, metabolica nad inflammatory gene expression, cancer, cebellar cortex (all in human)
3	BovineHD0300033186	114713296	114710296	114716296				Y			Y	protein coding	ARL4C	ADP ribosylation factor like GTPase 4C	Humans: may play a role in cholesterol transport (https://www.ncbi.nlm.nih.gov/gene/10123)
3	ARS-BFGL-NGS-42805	116499100	116496100	116502100				Y				protein coding	IQCA1	IQ motif containing with AAA domain 1	LDL-cholesterol lowering (human)
3	BovineHD0300034848	119424983	119421983	119427983							Y	nothing found
3	BovineHD0300035007	119772837	119769837	119775837				Y	Y			protein coding	NDUFA10	NADH:ubiquinone oxidoreductase subunit A10	Sensitivity to food-related odors (human), redox homeostasis (human), cancer (human), stem cell proliferation (drosophila), mtDNA complex 1 (human, cattle)	Olfaction
3	BovineHD0300035007	119772837	119769837	119775837				Y	Y			ncRNA	LOC101908107	uncharacterized LOC101908107
3	BovineHD0300035221	120438895	120435895	120441895					Y			protein coding	GPR35	G protein-coupled receptor 35	Functional receptor in dorsal root ganglion neurons (rat), inhibition of Ca-channels (rat), cancer (human), bone marrow lymphocytes (human), ulcerative colitis (human)
3	BovineHD0300035221	120438895	120435895	120441895					Y			protein coding	GPC1	glypican 1	scheletal muscle cell differentiation (cattle), catabolic processes (cattle
3	BovineHD0300035244	120521010	120518010	120524010					Y			protein coding	KIF1A	kinesin family member 1A	Synaptic development (drosophila), spastic paraplegia (human)
3	ARS-BFGL-NGS-104799	120772981	120769981	120775981			Y					protein coding	SNED1	sushi, nidogen and EGF like domains 1
4	BovineHD4100002598	2892903	2889903	2895903						Y	Y	nothing found
4	BovineHD0400001967	6745970	6742970	6748970					Y			nothing found
4	BovineHD0400002433	7895064	7892064	7898064							Y	protein coding	CDK14	cyclin dependent kinase 14	Human: Expression in brain, kidney and other tissues
4	Hapmap47828-BTA-109121	10528978	10525978	10531978	Y							protein coding	VPS50	VPS50, EARP/GARPII complex subunit
4	BovineHD0400004156	13973781	13970781	13976781	Y							ncRNA	LOC101906257	uncharacterized LOC101906257
4	BovineHD0400004608	15423695	15420695	15426695	Y							ncRNA	LOC101904742	uncharacterized LOC101904742
4	BTB-01659956	16776642	16773642	16779642			Y					protein coding	UMAD1	UBAP1-MVB12-associated (UMA) domain containing 1
4	BovineHD0400004953	16854567	16851567	16857567	Y							protein coding	UMAD1	UBAP1-MVB12-associated (UMA) domain containing 1
4	BovineHD0400005465	18230339	18227339	18233339							Y	nothing found
4	BovineHD0400005928	19734714	19731714	19737714					Y			nothing found
4	BovineHD0400006282	21081914	21078914	21084914					Y			nothing found
4	BovineHD0400006382	21370370	21367370	21373370			Y					nothing found
4	BovineHD4100002735	25581275	25578275	25584275	Y		Y					nothing found
4	BovineHD0400007715	26586504	26583504	26589504			Y					nothing found
4	BovineHD0400007742	26744907	26741907	26747907						Y		protein coding	HDAC9	histone deacetylase 9	Human: transcriptional regulation, cell cycle progression, and developmental events (https://www.ncbi.nlm.nih.gov/gene/9734)
4	BovineHD0400008094	28003073	28000073	28006073			Y					nothing found
4	BovineHD0400008167	28390435	28387435	28393435				Y	Y			nothing found
4	BovineHD0400008849	31080591	31077591	31083591			Y					protein coding	RAPGEF5	Rap guanine nucleotide exchange factor 5	Bipolar disorder (human), kidney function (human), neurons differentiation (human), RAP1 and RAS signaling pathway (cattle), survival on dialysis with type2 diabetes (human)
4	BovineHD0400009212	32283779	32280779	32286779			Y					nothing found
4	BovineHD0400009429	33248710	33245710	33251710			Y					protein coding	CROT	carnitine O-octanoyltransferase	Fatty acid chain (human), lipid and lipoproteins metabolism (cattle)
4	BovineHD4100002775	33983965	33980965	33986965			Y					protein coding	GRM3	glutamate metabotropic receptor 3	Bipolar disorder (human), survival with mlignant gliomas (human), schizofrenia (human), melanoma (human), parkinson (human)
4	BovineHD0400011211	40424730	40421730	40427730							Y	nothing found
4	BTB-00182719	46424885	46421885	46427885	Y							nothing found
4	BTA-70487-no-rs	47762763	47759763	47765763						Y	Y	ncRNA	LOC104972036	uncharacterized LOC104972036
4	BovineHD0400013443	48961591	48958591	48964591	Y							protein coding	SLC26A4	solute carrier family 26 member 4	Thyroid hormone synthesis (cattle), hypothyroidism (human), deafness (human, mice), hypertension (human), Pendred syndrome and enlarged vestibular aqueduct syndrome (human)	Hormones
4	ARS-BFGL-NGS-29401	51833896	51830896	51836896					Y			protein coding	CAPZA2	capping actin protein of muscle Z-line alpha subunit 2	Endocytosis (cattle), homeostasis (cattle), immune system (cattle), protein binding (yeast, human), cancer (human, mice), cone and neurite growth (human)
4	BovineHD4100002917	59674260	59671260	59677260				Y	Y			nothing found
4	BovineHD0400016446	60541856	60538856	60544856				Y				protein coding	ELMO1	engulfment and cell motility 1	Immune system (cattle), diabetis (human), cancer (human), Rac signaling (human), apoptotic germ cell clearance and spermatogenesis (human), glioma (human)	Reproduction
4	BovineHD0400017986	65579770	65576770	65582770	Y							nothing found
4	Hapmap33251-BTA-160264	69693905	69690905	69696905			Y					protein coding	SKAP2	src kinase associated phosphoprotein 2	Cancer (human), immune function (human), cytoskeletal rearrangement (human)
4	BovineHD0400019538	70838660	70835660	70841660				Y				nothing found
4	BovineHD0400020097	72595549	72592549	72598549			Y					protein coding	ADAM22	ADAM metallopeptidase domain 22	Cancer (human), temporal epilepsy (human), glioma (human), cell adhesion (human), aging and cognitive decline (rat)
4	BovineHD0400020864	75397687	75394687	75400687					Y			protein coding	TNS3	tensin 3	Cancer (human), thyroid functional adenoma (human), mammay cell migration (human), growth retardation and postnatal lethality (mice)
4	BTB-00199492	76227768	76224768	76230768			Y					nothing found
4	BovineHD0400021476	77600809	77597809	77603809	Y							protein coding	NUDCD3	NudC domain containing 3	Climatic adaptation (drosophila), circadian clock (drosophila)	Climate adaptation
4	BovineHD0400022234	80449709	80446709	80452709	Y							nothing found
4	BovineHD0400022387	81006711	81003711	81009711							Y	protein coding	SUGCT	succinyl-CoA:glutarate-CoA transferase	Human: Mutations in this gene are associated with glutaric aciduria type III (metabolic condition re. glutaric acid excretion, https://www.ncbi.nlm.nih.gov/gene/79783)
4	BovineHD0400022528	81666515	81663515	81669515							Y	protein coding	CDK13	cyclin dependent kinase 13	Human: essential roles as master switches in cell cycle control (https://www.ncbi.nlm.nih.gov/gene/8621), congenital heart defects (https://www.ncbi.nlm.nih.gov/pubmed/27479907, https://www.ncbi.nlm.nih.gov/pubmed/28807008/)
4	BovineHD0400023163	83565322	83562322	83568322			Y					nothing found
4	BovineHD0400023701	85699096	85696096	85702096							Y	protein coding	KCND2	potassium voltage-gated channel subfamily D member 2	Human: Voltage-gated potassium (Kv) channels, diverse functions include regulating neurotransmitter release, heart rate, insulin secretion, neuronal excitability, epithelial electrolyte transport, smooth muscle contraction, and cell volume (https://www.ncbi.nlm.nih.gov/gene/3751).
4	BovineHD0400026493	94939045	94936045	94942045						Y		nothing found
4	BovineHD0400026724	96021230	96018230	96024230							Y	nothing found
4	BovineHD0400026864	96328493	96325493	96331493							Y	nothing found
4	BovineHD0400027719	98984707	98981707	98987707							Y	nothing found
4	BovineHD0400032333	112365042	112362042	112368042					Y			protein coding	CNTNAP2	contactin associated protein like 2	Cell adhesion (cattle), structural brain connectivity (human), visual function (human), schizophrenia, major depression, cognition, autism (human), exfoliation syndrome (human)
4	BovineHD0400032744	113609071	113606071	113612071			Y					protein coding	ZNF775	zinc finger protein 775
4	BovineHD0400034364	117606629	117603629	117609629	Y	Y	Y	Y				protein coding	DPP6	dipeptidyl peptidase like 6	Proteolysis and potassium transport (cattle), regulation of molecular function (cattle), microcephaly and mental retardation (human), multiple sclerosis (human), dendritic function (human), craniofacial embrionic development (mice)
4	BovineHD0400034426	117714998	117711998	117717998			Y					protein coding/ncRNA/protein coding	HTR5A/LOC101906148/DPP6	5-hydroxytryptamine receptor 5A/uncharacterized LOC101906148/dipeptidyl peptidase like 6	HTR5A: Ca-signaling pathway (cattle), serotonin receptors (cattle, mice,rat, human), neuroactive ligand-receptor (cattle)//no info//proteolysis and potassium transport (cattle), regulation of molecular function (cattle), microcephaly and mental retardation (human), multiple sclerosis (human), dendritic function (human), craniofacial embrionic development (mice)
4	BovineHD0400035107	119885596	119882596	119888596							Y	protein coding	PTPRN2	protein tyrosine phosphatase, receptor type N2	Human: may be involved in the regulation of insulin secretion (https://www.ncbi.nlm.nih.gov/gene/5799)
5	BovineHD0500001755	6456232	6453232	6459232							Y	protein coding	E2F7	E2F transcription factor 7	Human: regulation of cell cycle progression
5	BovineHD0500002017	7199092	7196092	7202092			Y					protein coding	NAV3	neuron navigator 3	Cancer (human), sensory deficit (mice), liver organogenesis (zebrafish)
5	ARS-BFGL-NGS-73207	12408591	12405591	12411591	Y							protein coding	TMTC2	transmembrane and tetratricopeptide repeat containing 2	Glaucoma (human), hypoxia-inducible factor (human), cardiac manifestations of neonatal lupus (human), antibody response to smallpox vaccine (human), cancer risk (human)
5	BovineHD0500004705	15942061	15939061	15945061	Y							protein coding	MGAT4C	MGAT4 family member C	Metabolic pathways, post-translational protein modification, Golgi and N-glycan biosynthesis (cattle), eye and retina development (mouse), HIV (human)
5	BovineHD0500005004	17139948	17136948	17142948	Y							nothing found
5	BovineHD0500005953	20597872	20594872	20600872					Y			nothing found
5	BovineHD0500006812	23417063	23414063	23420063	Y							nothing found
5	BovineHD0500006827	23452657	23449657	23455657	Y							protein coding	MRPL42	mitochondrial ribosomal protein L42	Mitochondrial translation and organelle biogenesis and maintenance (cattle), pediatric stature (human)
5	BovineHD0500007126	24462264	24459264	24465264	Y							nothing found
5	BovineHD0500008971	30660223	30657223	30663223						Y		protein coding x2	LOC616876/TROAP	complement C1q-like protein 4/trophinin associated protein	No info//TROAP: Human mitosis
5	BovineHD0500009298	31942379	31939379	31945379							Y	nothing found
5	BovineHD0500009534	32905258	32902258	32908258			Y					nothing found
5	BovineHD0500009693	33331058	33328058	33334058							Y	protein coding	PCED1B	PC-esterase domain containing 1B	Human: modification of biopolymers on the cell surface
5	BovineHD0500009707	33396030	33393030	33399030			Y	Y				nothing found
5	BovineHD0500009746	33571637	33568637	33574637							Y	protein coding	SLC38A4	solute carrier family 38 member 4	Human: amino acid transport
5	BovineHD0500010007	34739616	34736616	34742616						Y		nothing found
5	BovineHD0500011529	40340222	40337222	40343222	Y							protein coding	CNTN1	contactin 1	Neural adhesion (cattle), lethal congenital myopathy (human), cellular adhesion (cattle), neuron projection development (cattle), lumph node metastasis (human), cell migration (C. elegans), central nervous system (human), cancer (human)
5	BovineHD0500014319	49750587	49747587	49753587				Y				nothing found
5	BovineHD0500015221	53173743	53170743	53176743			Y					nothing found
5	BovineHD0500015593	54690034	54687034	54693034	Y							nothing found
5	BovineHD0500016223	57380906	57377906	57383906					Y			protein coding x2	COQ10A/CS	coenzyme Q10A/citrate synthase	COQ10A: metabolism (cattle), respiratory electron transport and heat production (cattle), muscle fiber (human), arterial stiffness and coronary diseas in presence of hypercholesterolemia (human), it's a stress marker//CS: Ammino acids biosynthesis and carbon methabolism (cattle), Krebs cycle (cattle), metabolic pathways (cattle), cancer (human), hearing loss (mice), skeletal muscle (mice), post-t…
5	BovineHD0500016227	57398518	57395518	57401518						Y		ncRNA/protein coding	MIR2433/ANKRD52	microRNA 2433/ankyrin repeat domain 52	MIR2433; Bovine: non-coding RNAs involved in post-transcriptional regulation of gene expression//ANKRD52: protein-protein interactions
5	BovineHD0500017279	61623906	61620906	61626906						Y		nothing found
5	BovineHD0500018273	65222964	65219964	65225964			Y					protein coding	ANO4	anoctamin 4	Ion and stimuli-sensing channels (cattle), cognitive decline in Alzheimer's disease (human)
5	BovineHD0500018324	65316894	65313894	65319894							Y	protein coding	ANO4 cont.	anoctamin 4	Ion and stimuli-sensing channels (cattle), cognitive decline in Alzheimer's disease (human)
5	Hapmap41077-BTA-73865	65657906	65654906	65660906							Y	nothing found
5	BovineHD0500018440	65819620	65816620	65822620							Y	protein coding	MYBPC1	myosin binding protein C, slow type	Bovine: growth performance (https://www.ncbi.nlm.nih.gov/pubmed/25846887/) and marbling, with G-allele resulting in high levels of marbling (https://www.ncbi.nlm.nih.gov/pubmed/24810268/) in Japanese Black beef cattle, https://www.ncbi.nlm.nih.gov/homologene/1846.	Production traits
5	BovineHD0500018539	66203044	66200044	66206044			Y					protein coding	WASHC3	WASH complex subunit 3	WASH complex (human), endocytosis (cattle)
5	BovineHD0500018583	66391287	66388287	66394287			Y					nothing found
5	BovineHD0500018600	66488531	66485531	66491531				Y				nothing found
5	BovineHD0500018621	66572085	66569085	66575085		Y						protein coding	IGF1	insulin like growth factor 1	Fertility and inflamatory processes (cattle), production and reproduction traits (cattle), energy maintenance (cattle), ovarian follicular dominance (cattle), milk fatty acids (cattle), fertility (cattle), growth and reproductive traits (cattle)	Production traits, Milk production, Reproduction,
5	Hapmap41724-BTA-101837	66940077	66937077	66943077					Y			nothing found
5	BovineHD0500019478	69527052	69524052	69530052	Y			Y	Y			nothing found
5	BovineHD0500019494	69601164	69598164	69604164				Y	Y			nothing found
5	BovineHD0500020041	71405943	71402943	71408943				Y				protein coding	BPIFC	BPI fold containing family C	Lipid transfer (human), epidermal barrier function (human), migraine (human)
5	BovineHD0500020069	71492796	71489796	71495796	Y							ncRNA/protein coding	LOC104972501/SYN3	uncharacterised LOC104972501/synapsin III	No info//SYN3: synaptic vesicle pathway (cattle), attention deficit hyperactivity disorder (human), memory and fear (mice), schizophrenia (human), multiple sclerosis (human), hippocampus development (human), bipolar disorder (human)
5	BovineHD0500020703	73045096	73042096	73048096					Y			nothing found
5	ARS-BFGL-NGS-87789	73799375	73796375	73802375			Y			Y		nothing found
5	BovineHD0500020995	73808568	73805568	73811568	Y		Y			Y		nothing found
5	BovineHD0500021396	75219822	75216822	75222822					Y			nothing found
5	BovineHD0500021805	76402067	76399067	76405067			Y					protein coding	USP18	ubiquitin specific peptidase 18	Protozoan infection (cattle), antiviral mechanism and immune system (cattle, human), protein metabolism (cattle) inferon signaling (cattle), inflamation and apoptosis (human)
5	BovineHD4100003867	77364276	77361276	77367276							Y	nothing found
5	BovineHD0500022334	78699372	78696372	78702372			Y					nothing found
5	BovineHD0500022348	78798991	78795991	78801991							Y	protein coding	DENND5B	DENN domain containing 5B	Human: Broad expression in ovary, testis, other tissues
5	BovineHD0500022657	79971607	79968607	79974607	Y							nothing found
5	BovineHD0500022742	80261800	80258800	80264800				Y				protein coding	TMTC1	transmembrane and tetratricopeptide repeat containing 1	Schizophrenia, longevity and heart failure in adults (human)
5	BovineHD0500022891	80842158	80839158	80845158						Y		protein coding	FAR2	fatty acyl-CoA reductase 2	Human: involved in the first step of wax biosynthesis wherein fatty acids are converted to fatty alcohols (https://www.ncbi.nlm.nih.gov/gene/55711).
5	BovineHD0500022916	80952396	80949396	80955396				Y				nothing found
5	BovineHD0500022995	81211415	81208415	81214415				Y				nothing found
5	Hapmap52357-rs29023629	81342964	81339964	81345964					Y			nothing found
5	BovineHD0500023271	82392178	82389178	82395178						Y		nothing found
5	BovineHD0500023354	82614425	82611425	82617425					Y			protein coding	PPFIBP1	PPFIA binding protein 1	Neuromuscolar junctions (C.elegans), cancer (human), lymphatic vessel integrity (human), early retinal degeneration (dog), synapse formation (drosophila), cerebral cortex formation (human)
5	BovineHD0500023422	82774141	82771141	82777141			Y					nothing found
5	BovineHD0500023514	83026534	83023534	83029534			Y					protein coding	STK38L	serine/threonine kinase 38 like	Retina function (human), mitotic control (S. cerevisiae), neuronal functions, cell shape and neurite initiation (human), transcription and morphogenesis (human)
5	BovineHD0500023522	83040722	83037722	83043722	Y							protein coding	STK38L	serine/threonine kinase 38 like	Retina function (human), mitotic control (S. cerevisiae), neuronal functions, cell shape and neurite initiation (human), transcription and morphogenesis (human)
5	BovineHD0500023676	83627369	83624369	83630369							Y	protein coding	ITPR2	inositol 1,4,5-trisphosphate receptor type 2	Human: messenger intracellular calcium release channels, likely required for eccrine sweat production (https://www.ncbi.nlm.nih.gov/gene/3709)
5	BovineHD0500023839	84181268	84178268	84184268			Y					nothing found
5	BovineHD0500023878	84328949	84325949	84331949						Y		protein coding	RASSF8	Ras association domain family member 8	Human: tumor suppressor proteins, epithelial cell migration (https://www.ncbi.nlm.nih.gov/gene/11228)
5	BovineHD0500023940	84604778	84601778	84607778					Y			protein coding	LMNTD1	lamin tail domain containing 1	Pulmonary adenoma (mice), lung cancer (human, mice)
5	ARS-BFGL-NGS-110708	85354353	85351353	85357353						Y		protein coding	LRMP	lymphoid restricted membrane protein	Humans: expressed in a developmentally regulated manner in lymphoid cell lines and tissues (https://www.ncbi.nlm.nih.gov/gene/4033)
5	BovineHD0500024242	85603993	85600993	85606993						Y		nothing found
5	BovineHD0500024614	86899568	86896568	86902568	Y							protein coding	SOX5	SRY-box 5	Semen quality (cattle), Endochondral Ossification (cattle), Neural crest differentiation (cattle), developmental delay and dysmorphic features (human), intellectual disability (human), behavior problems (human), Peacomb phenotype (chicken), prostate cancer (human)
5	BovineHD0500024758	87338727	87335727	87341727			Y					nothing found
5	BovineHD0500024967	87998728	87995728	88001728			Y					protein coding	ETNK1	ethanolamine kinase 1	Metabolic pathways (cattle), epilepsy model (drosophila), seizure, neuronal failure and paralysis (drosophila), it's called easily shocked gene in drosophila
5	BovineHD0500024972	88028358	88025358	88031358						Y		nothing found
5	BovineHD0500025605	90160493	90157493	90163493							Y	nothing found
5	BovineHD0500025728	90679537	90676537	90682537							Y	nothing found
5	BovineHD0500025824	91010460	91007460	91013460							Y	protein coding	AEBP2	AE binding protein 2	Human: Ubiquitous in placenta, thyroid and other tissues
5	BovineHD0500025913	91276923	91273923	91279923					Y			ncRNA/protein coding	LOC104972532/PLEKHA5	uncharacterized LOC104972532/pleckstrin homology domain containing A5	No info//PLEKHA5: female subfertility (mice), temperature related in spermatogenesis (rats), Sertoli cell (mice), male fertility (mice), testicular cancer (mice)
5	BovineHD0500026253	92470539	92467539	92473539					Y			protein coding	PIK3C2G	phosphatidylinositol-4-phosphate 3-kinase catalytic subunit type 2 gamma	DNA damage response (cattle), metabolism (cattle), schizophrenia (human), mycardial infarction (human), type 2 diabethes (human), glioblastoma (human), liver regeneration (human)
5	BovineHD0500026300	92598937	92595937	92601937			Y					nothing found
5	BovineHD0500026483	93262819	93259819	93265819							Y	nothing found
5	BovineHD0500026742	94160825	94157825	94163825			Y					nothing found
5	BTA-74620-no-rs	96545000	96542000	96548000			Y					ncRNA	LOC104972535	uncharacterized LOC104972535
5	BTA-74620-no-rs	96545000	96542000	96548000			Y					protein coding	GRIN2B	glutamate ionotropic receptor NMDA type subunit 2B	Human: Alchoholism, Alzheimer, amphetamine and cocaine addiction, Amyotrophic lateral sclerosis, circadian entrainment, neuropatic pain, autism. Glaucomatous retina (mice), migraine (rats), memory (mice)
5	BovineHD0500027632	97032706	97029706	97035706							Y	nothing found
5	BovineHD0500027967	98135246	98132246	98138246						Y		protein coding	LRP6	LDL receptor related protein 6	Bovine; BAPC-1 stem/progenitor cell line expressed mRNAs for the stem/progenitor cell- related factors such as Lrp (https://www.ncbi.nlm.nih.gov/pubmed/18761716/, https://www.ncbi.nlm.nih.gov/gene?cmd=retrieve&dopt=full_report&list_uids=536328).
5	BovineHD0500027981	98201946	98198946	98204946							Y	protein coding	BCL2L14	BCL2 like 14	Human: regulators involved in a wide variety of cellular activities, overexpression has been shown to induce apoptosis (cell death) in cells (https://www.ncbi.nlm.nih.gov/gene/79370).
5	BovineHD0500028184	98817167	98814167	98820167							Y	nothing found
5	BovineHD0500028673	100151760	100148760	100154760				Y				nothing found
5	ARS-BFGL-NGS-14939	101788321	101785321	101791321						Y		nothing found
5	BovineHD0500029902	104515602	104512602	104518602						Y		protein coding	CD9	CD9 molecule	Bovine oocytes (https://www.ncbi.nlm.nih.gov/pubmed/23572435) and inhibits sperm-oocyte binding and fusion (https://www.ncbi.nlm.nih.gov/pubmed/19293563), and bovine retina https://www.ncbi.nlm.nih.gov/pubmed/17912457), https://www.ncbi.nlm.nih.gov/gene?cmd=retrieve&dopt=full_report&list_uids=280746	Reproduction
5	BovineHD0500030350	105674544	105671544	105677544							Y	nothing found
5	BovineHD0500030606	106653296	106650296	106656296					Y			protein coding	CRACR2A	calcium release activated channel regulator 2A	Nonalcoholic fatty liver disease (human), azoospermia and severe oligozoospermia (human)
5	ARS-BFGL-NGS-14881	107651793	107648793	107654793			Y					protein coding	SLC6A12	solute carrier family 6 member 12	neurotransmitters, transport of sugars, bile salts and organic acids (human)
5	BovineHD0500031184	108300221	108297221	108303221						Y		protein coding	ERC1	ELKS/RAB6-interacting/CAST family member 1	Human: neurotransmitter release regulation
5	BovineHD0500031595	109649909	109646909	109652909					Y			protein coding	BID	BH3 interacting domain death agonist	Alzheimer (human), Amyotrophic lateral sclerosis (human), apoptosis (multiple species), DNA damage response (human) cancer (human), mitochondrial membrane permeabilization (human), cell viability (human)
5	BovineHD0500031609	109688098	109685098	109691098							Y	protein coding	MICAL3	microtubule associated monooxygenase, calponin and LIM domain containing 3	Human: expression in testis, brain and other tissues
5	BovineHD0500031695	109933587	109930587	109936587	Y			Y	Y			protein coding	CDC42EP1	CDC42 effector protein 1	Function in fibroblast and epithelial cell shape changes (human)
5	BovineHD0500031695	109933587	109930587	109936587	Y			Y	Y			protein coding	LGALS2	galectin 2	Granulomatous lesions of paratuberculosis-infected bovine intestine, bull testis and epididymis, lymph node metastasis (human), inhibitor of arteriogenesis (human)
5	BovineHD0500032429	112205973	112202973	112208973					Y			protein coding	ADSL	adenylosuccinate lyase	AMP synthesis pathway (cattle), Metabolism (cattle),
5	BovineHD0500033643	116100915	116097915	116103915							Y	protein coding	ARHGAP8	Rho GTPase activating protein 8	Human: signaling pathways
5	BovineHD0500033789	116460487	116457487	116463487			Y					protein coding	FAM118A	family with sequence similarity 118 member A
5	BovineHD0500034094	117357424	117354424	117360424							Y	uncharacterized	LOC101903813	uncharacterized LOC101903813
6	BovineHD0600000014	112300	109300	115300		Y						protein coding	APELA	apelin receptor early endogenous ligand
6	BovineHD0600000018	132732	129732	135732					Y			protein coding	APELA	apelin receptor early endogenous ligand
6	BovineHD0600000801	3204640	3201640	3207640		Y						nothing found
6	BovineHD0600001035	3947400	3944400	3950400							Y	nothing found
6	BovineHD0600001104	4216064	4213064	4219064		Y						nothing found
6	BovineHD0600001490	6881832	6878832	6884832				Y				protein coding	LOC104968414	cGMP-specific 3',5'-cyclic phosphodiesterase
6	BovineHD0600001756	7799313	7796313	7802313		Y						protein coding	METTL14	methyltransferase like 14	Alcohol dependence (human)
6	BovineHD0600034596	7926732	7923732	7929732			Y					nothing found
6	BovineHD0600001848	8096394	8093394	8099394		Y						nothing found
6	BovineHD0600002394	10101527	10098527	10104527			Y					nothing found
6	BovineHD0600034601	10307829	10304829	10310829			Y					nothing found
6	BovineHD0600003861	14421351	14418351	14424351			Y					protein coding	TIFA	TRAF interacting protein with forkhead associated domain	Tumor necrosis (human), alcohol dependance (human), IKK activation
6	BovineHD0600004263	15760035	15757035	15763035			Y					nothing found
6	BovineHD0600004676	17103927	17100927	17106927				Y				nothing found
6	BovineHD0600004824	17558814	17555814	17561814						Y		protein coding	COL25A1	collagen type XXV alpha 1 chain	Human: gene encodes a brain-specific membrane associated collagen, Alzheimer (https://www.ncbi.nlm.nih.gov/gene/84570)
6	BovineHD0600004885	17809648	17806648	17812648							Y	nothing found
6	BovineHD0600005020	18364253	18361253	18367253							Y	protein coding	LEF1	lymphoid enhancer binding factor 1	Human: may function in hair cell differentiation and follicle morphogenesis.
6	BovineHD0600006489	23522205	23519205	23525205				Y			Y	protein coding	MANBA	mannosidase beta	Immune system (cattle), carbohydrate metabolism (cattle), severe leukoencephalopathy (human), cancer (human), lysosomal storage disease (human), peripheral neuropathy (human)
6	BovineHD0600006520	23599296	23596296	23602296			Y					protein coding	NFKB1	nuclear factor kappa B subunit 1	endothelial response to oxidative aggression (cattle), Acute myeloid leukemia (human), immune system (cattle), amoebiasis (multispecies), apoptosis (cattle), respiratory diseases and reaction (mice, human)
6	BovineHD0600006866	24942135	24939135	24945135						Y	Y	protein coding	PPP3CA	protein phosphatase 3 catalytic subunit alpha	Human: Broad expression in brain, prostate and other tissues (https://www.ncbi.nlm.nih.gov/gene/5530)
6	BovineHD0600006997	25447736	25444736	25450736	Y							nothing found
6	BovineHD0600007284	26417270	26414270	26420270			Y					protein coding	MTTP	microsomal triglyceride transfer protein	Human and others: Abetalipoproteinemia (https://www.ncbi.nlm.nih.gov/pubmed/8361539/), lipoprotein metabolism, fat digestion and absorption. Cattle: lipoprotein tranfer. (https://www.ncbi.nlm.nih.gov/pubmed/15375048/, https://www.ncbi.nlm.nih.gov/pubmed/24377799/). Human: colitis associated cancer (https://www.ncbi.nlm.nih.gov/pubmed/23805328), cardiovascular diseases (https://www.ncbi.nlm.nih.go…
6	BovineHD0600007331	26561399	26558399	26564399							Y	protein coding x2	ADH7/C6H4orf17	alcohol dehydrogenase 7 (class IV), mu or sigma polypeptide/chromosome 6 C4orf17 homolog	ADH7 Human: metabolize a wide variety of substrates/C6H4orf17 Human: possible link with autoimmune disorders, eating disorders (https://www.ncbi.nlm.nih.gov/homologene/12962)
6	BovineHD0600007343	26601090	26598090	26604090			Y					nothing found
6	BovineHD0600007512	27242609	27239609	27245609							Y	uncharacterized	LOC101906415	uncharacterized LOC101906415
6	BovineHD0600008570	30678088	30675088	30681088						Y		protein coding	UNC5C	unc-5 netrin receptor C	Bovine: conception rates (https://www.ncbi.nlm.nih.gov/pubmed/26147436/, [G polymorphism in UNC5C might have lower conception rates because of the poor development of preimplantation embryos], https://www.ncbi.nlm.nih.gov/gene?cmd=retrieve&dopt=full_report&list_uids=533256)	Reproduction
6	BovineHD0600009042	32260962	32257962	32263962			Y					protein coding	LOC536367/GRID2	glutamate receptor ionotropic, delta-2	Mice: behavioural flexibilty (https://www.ncbi.nlm.nih.gov/pubmed/20566377) and motor ability (https://www.ncbi.nlm.nih.gov/pubmed/20417257) in Lurcher mutants, food anticipation (https://www.ncbi.nlm.nih.gov/pubmed/20130198)	Behaviour and cognition
6	BovineHD4100004379	32994786	32991786	32997786							Y	nothing found
6	BovineHD0600009675	34703037	34700037	34706037						Y		protein coding	CCSER1	coiled-coil serine rich protein 1	Human: cell division, cancer.
6	BovineHD0600010044	36064442	36061442	36067442							Y	nothing found
6	BovineHD0600010501	37913699	37910699	37916699			Y					protein coding	ABCG2	ATP binding cassette subfamily G member 2 (Junior blood group)	Cattle: milk quality (https://www.ncbi.nlm.nih.gov/pubmed/26510964/) and production (https://www.ncbi.nlm.nih.gov/pubmed/23230133/), sperm maturation (https://www.ncbi.nlm.nih.gov/pubmed/22441796/). Dairy farm animals: milk production and antibiotic effect (https://www.ncbi.nlm.nih.gov/pubmed/23473424). Human: cancer (https://www.ncbi.nlm.nih.gov/pubmed/24151392, https://www.ncbi.nlm.nih.gov/pubm…	Milk production, Reproduction
6	BovineHD0600010602	38269608	38266608	38272608	Y							ncRNA	LOC104972725	uncharacterized LOC104972725
6	BovineHD0600010694	38632996	38629996	38635996			Y					protein coding	FAM184B	family with sequence similarity 184 member B
6	BovineHD4100004641	39571260	39568260	39574260						Y		nothing found
6	BovineHD0600010939	39939314	39936314	39942314				Y				nothing found
6	BovineHD0600011259	41609312	41606312	41612312				Y				protein coding	SLIT2	slit guidance ligand 2	Human: insulin production (https://www.ncbi.nlm.nih.gov/pubmed/24065825), cancer (https://www.ncbi.nlm.nih.gov/pubmed/22613430, https://www.ncbi.nlm.nih.gov/pubmed/23671423), angiogenesis (https://www.ncbi.nlm.nih.gov/pubmed/22198087), olfactory cells morphological phenotypes (http://www.sciencedirect.com/science/article/pii/S0014482712002728?via%3Dihub)
6	BovineHD4100004774	41621659	41618659	41624659							Y	protein coding	SLIT2 cont.	slit guidance ligand 2
6	BovineHD0600011415	42097296	42094296	42100296							Y	protein coding	KCNIP4	potassium voltage-gated channel interacting protein 4	Human: voltage-gated potassium (Kv) channel-interacting proteins (KCNIPs), cancer, personality disorders (https://www.ncbi.nlm.nih.gov/gene/80333)
6	BovineHD0600011619	42680197	42677197	42683197						Y		protein coding	KCNIP4 cont.	potassium voltage-gated channel interacting protein 4
6	BovineHD0600011807	43471430	43468430	43474430				Y				protein coding	ADGRA3	adhesion G protein-coupled receptor A3	Human: bipolar disorder and schizophrenia (https://www.ncbi.nlm.nih.gov/pubmed/17457313), brain injury recovery (https://www.ncbi.nlm.nih.gov/pubmed/18834514) and blood-brain barrier (https://www.ncbi.nlm.nih.gov/pubmed/21421844). Mice and human: cancer (https://www.ncbi.nlm.nih.gov/pubmed/23564351, https://www.ncbi.nlm.nih.gov/pubmed/15021905)
6	BovineHD4100004834	44493628	44490628	44496628							Y	ncRNA	LOC104972733	uncharacterized LOC104972733
6	BovineHD0600012228	44735982	44732982	44738982							Y	nothing found
6	BovineHD0600012244	44824211	44821211	44827211							Y	nothing found
6	Hapmap29379-BTC-038535	44850990	44847990	44853990					Y			nothing found
6	BovineHD0600012366	45395559	45392559	45398559							Y	nothing found
6	BovineHD0600013089	47828029	47825029	47831029							Y	protein coding	STIM2	stromal interaction molecule 2	Human: regulate calcium concentrations in the cytosol and endoplasmic reticulum, and is involved in the activation of plasma membrane Orai Ca(2+) entry channels (https://www.ncbi.nlm.nih.gov/gene/57620)
6	BovineHD0600013383	48668710	48665710	48671710				Y				nothing found
6	BovineHD4100004942	49827666	49824666	49830666							Y	nothing found
6	BTA-18813-no-rs	50171421	50168421	50174421			Y					nothing found
6	BovineHD0600013884	50477371	50474371	50480371							Y	nothing found
6	BovineHD0600014009	50859465	50856465	50862465						Y		nothing found
6	BovineHD0600014107	51113684	51110684	51116684							Y	uncharacterized	LOC104968859	uncharacterized LOC104968859
6	BovineHD0600014166	51394713	51391713	51397713							Y	nothing found
6	BovineHD0600034698	51749499	51746499	51752499				Y				protein coding	PCDH7	protocadherin 7	Human: cancer (https://www.ncbi.nlm.nih.gov/pubmed/23751349, https://www.ncbi.nlm.nih.gov/pubmed/23369722), cholesterol level (https://www.ncbi.nlm.nih.gov/pubmed/22028671)
6	BTA-00391-no-rs	55916841	55913841	55919841			Y					nothing found
6	BovineHD0600015466	56556248	56553248	56559248			Y					nothing found
6	BovineHD0600015511	56736725	56733725	56739725			Y					nothing found
6	BovineHD0600015532	56783562	56780562	56786562			Y					nothing found
6	BovineHD0600016846	61258243	61255243	61261243							Y	protein coding	RBM47	RNA binding motif protein 47	Human: Broad expression in colon, kidney and other tissues
6	BovineHD0600018156	65694128	65691128	65697128			Y					ncRNA	LOC784591	uncharacterized LOC784591
6	BovineHD0600018235	66081368	66078368	66084368			Y					nothing found
6	BovineHD0600018248	66133540	66130540	66136540							Y	nothing found
6	BovineHD0600018557	67185523	67182523	67188523			Y					protein coding	GABRA4	gamma-aminobutyric acid type A receptor alpha4 subunit	Human: impulsivity (https://www.ncbi.nlm.nih.gov/pubmed/23561058), puberty onset (https://www.ncbi.nlm.nih.gov/pubmed/22418059). Mice: fear (https://www.ncbi.nlm.nih.gov/pubmed/20018248). Human and mice: drug response and dependance (https://www.ncbi.nlm.nih.gov/pubmed/19923508, https://www.ncbi.nlm.nih.gov/pubmed/18562204, https://www.ncbi.nlm.nih.gov/pubmed/17005728). Rat: epilepsy (https://www…	Reproduction
6	BTB-01068618	67423466	67420466	67426466			Y					protein coding	GABRB1	gamma-aminobutyric acid type A receptor beta1 subunit	Human: neuropatic pain (https://www.ncbi.nlm.nih.gov/pubmed/21242699), neurotransmitter (https://www.ncbi.nlm.nih.gov/pubmed/23392927), temporal lobe epilepsy (https://www.ncbi.nlm.nih.gov/pubmed/16278087). Mice: learning and memory (https://www.ncbi.nlm.nih.gov/pubmed/18667494). Rat: estrous cycle (https://www.ncbi.nlm.nih.gov/pubmed/16226387)
6	BovineHD0600019636	70703375	70700375	70706375						Y		protein coding/uncharacterized	LNX1/LOC104968883	ligand of numb-protein X 1/uncharacterized LOC104968883	LNX1 Human: signal transduction and protein interactions.
6	BovineHD0600019957	71709066	71706066	71712066				Y			Y	nothing found
6	BovineHD0600020470	73557145	73554145	73560145						Y	Y	protein coding x2	ARL9/THEGL	ADP ribosylation factor like GTPase 9/theg spermatid protein like.	ARL9 Human: member of the small GTPase protein family/THEGL Human: Biased expression in testis and skin.
6	BovineHD0600020697	74328056	74325056	74331056						Y		nothing found
6	BovineHD0600021873	79120452	79117452	79123452			Y					protein coding	ADGRL3	adhesion G protein-coupled receptor L3	Human: attention-deficit hyperactivity disorder (https://www.ncbi.nlm.nih.gov/pubmed/23245769, https://www.ncbi.nlm.nih.gov/pubmed/21040458), cancer (https://www.ncbi.nlm.nih.gov/pubmed/23317273). Mice: attention-deficit hyperactivity disorder and addiction (https://www.ncbi.nlm.nih.gov/pubmed/22575564)
6	BovineHD0600022108	80158809	80155809	80161809						Y		nothing found
6	BovineHD0600023713	86314187	86311187	86317187	Y							pseudogene	LOC781441	UDP-glucuronosyltransferase 2B17-like
6	BovineHD0600034824	88126622	88123622	88129622	Y							ncRNA	LOC104968909	uncharacterized LOC104968909
6	BovineHD0600024121	88216840	88213840	88219840							Y	protein coding	SLC4A4	solute carrier family 4 member 4	Human: This gene encodes a sodium bicarbonate cotransporter (NBC) involved in the regulation of bicarbonate secretion and absorption and intracellular pH.
6	BovineHD0600024199	88491002	88488002	88494002							Y	protein coding	SLC4A4 cont.	solute carrier family 4 member 4
6	BovineHD0600024478	89275523	89272523	89278523	Y							protein coding	ADAMTS3	ADAM metallopeptidase with thrombospondin type 1 motif 3	Human: arthritic diseases (https://www.ncbi.nlm.nih.gov/pubmed/11812023), dermatosparaxis and collagen biosynthesis (https://www.ncbi.nlm.nih.gov/pubmed/11408482, https://www.ncbi.nlm.nih.gov/pubmed/16556917), potential osteoarthritis susceptibility (https://www.ncbi.nlm.nih.gov/pubmed/15708897)
6	BovineHD0600025091	91467705	91464705	91470705	Y							protein coding	BTC	betacellulin	Cattle: peptide growth factor in milk (https://www.ncbi.nlm.nih.gov/pubmed/10585857/). Human and mice: retinal vascular permeability (https://www.ncbi.nlm.nih.gov/pubmed/22183345, https://www.ncbi.nlm.nih.gov/pubmed/20976146). Rat and mice: hyperglycemia regulation (https://www.ncbi.nlm.nih.gov/pubmed/20836700, https://www.ncbi.nlm.nih.gov/pubmed/19378417), diabetes remission (https://www.ncbi.nl…	Milk production, Metabolism
6	BovineHD0600025837	93389231	93386231	93392231	Y							protein coding	SHROOM3	shroom family member 3	Human: heterotaxy (https://www.ncbi.nlm.nih.gov/pubmed/21936905), amyotrophic lateral schlerosis (https://www.ncbi.nlm.nih.gov/pubmed/19740415), epithelial and neuroepithelial remodeling (https://www.ncbi.nlm.nih.gov/pubmed/18339671). Mice: neural tube closure (https://www.ncbi.nlm.nih.gov/pubmed/10767323, https://www.ncbi.nlm.nih.gov/pubmed/23175632)
6	BovineHD0600026030	93900416	93897416	93903416	Y							nothing found
6	BovineHD0600026186	94482224	94479224	94485224			Y					nothing found
6	BovineHD0600026628	95833710	95830710	95836710			Y					nothing found
6	BovineHD0600026887	96779659	96776659	96782659				Y	Y			nothing found
6	BovineHD0600027192	97963143	97960143	97966143			Y					nothing found
6	BovineHD0600027399	98544861	98541861	98547861				Y				nothing found
6	BovineHD0600028214	101072326	101069326	101075326			Y					nothing found
6	BovineHD4100005439	101787466	101784466	101790466			Y					nothing found
6	BovineHD4100005466	102122662	102119662	102125662							Y	protein coding	ARHGAP24	Rho GTPase activating protein 24	Human: angiogenesis (https://www.ncbi.nlm.nih.gov/pubmed/15302923), tumor cell migration (https://www.ncbi.nlm.nih.gov/pubmed/23097497), mechanoprotection (https://www.ncbi.nlm.nih.gov/pubmed/19293932, https://www.ncbi.nlm.nih.gov/pubmed/19144823)
6	BovineHD0600028531	102533968	102530968	102536968		Y						protein coding	ARHGAP24 cont.	Rho GTPase activating protein 24	Human: angiogenesis (https://www.ncbi.nlm.nih.gov/pubmed/15302923), tumor cell migration (https://www.ncbi.nlm.nih.gov/pubmed/23097497), mechanoprotection (https://www.ncbi.nlm.nih.gov/pubmed/19293932, https://www.ncbi.nlm.nih.gov/pubmed/19144823)
6	BovineHD0600028680	103015904	103012904	103018904					Y			protein coding	MAPK10	mitogen-activated protein kinase 10	Human: neuronal stress response (https://www.ncbi.nlm.nih.gov/pubmed/23838184), cognitive disorder (https://www.ncbi.nlm.nih.gov/pubmed/23329067), epileptic seizures and cell death (https://www.ncbi.nlm.nih.gov/pubmed/21757544), neurite growth and degeneration (https://www.ncbi.nlm.nih.gov/pubmed/21468718, https://www.ncbi.nlm.nih.gov/pubmed/21321401), mtDNA dysfunction (https://www.ncbi.nlm.nih.…
6	BovineHD0600029795	106182302	106179302	106185302							Y	nothing found
6	BovineHD0600030451	108064768	108061768	108067768					Y			protein coding	TNIP2	TNFAIP3 interacting protein 2	Human: cancer (https://www.ncbi.nlm.nih.gov/pubmed/18622428), immune and inflamatory response (https://www.ncbi.nlm.nih.gov/pubmed/16633345, https://www.ncbi.nlm.nih.gov/pubmed/12609966), apoptosis (https://www.ncbi.nlm.nih.gov/pubmed/19464428, https://www.ncbi.nlm.nih.gov/pubmed/14653779). Mice: liver regeneration (https://www.ncbi.nlm.nih.gov/pubmed/16480954)
6	BovineHD0600031090	110336208	110333208	110339208			Y					protein coding	ZNF518B	zinc finger protein 518B
6	BovineHD0600031193	110495925	110492925	110498925			Y					protein coding	CLNK	cytokine dependent hematopoietic cell linker	Mice: immune system (https://www.ncbi.nlm.nih.gov/pubmed/15199160). Dog: hyperuricosuria and hyperuricemia (https://www.ncbi.nlm.nih.gov/pubmed/18989453). Human: vitiligo (https://www.ncbi.nlm.nih.gov/pubmed/22561518), blood cell formation (https://www.ncbi.nlm.nih.gov/pubmed/10562326, https://www.ncbi.nlm.nih.gov/pubmed/15358227)
6	BovineHD0600031541	111490895	111487895	111493895							Y	nothing found
6	BovineHD0600031725	112107217	112104217	112110217				Y	Y			nothing found
6	BovineHD0600031894	112709450	112706450	112712450							Y	nothing found
6	BovineHD0600033243	116789127	116786127	116792127					Y			protein coding	LDB2	LIM domain binding 2	Human: coronary artery disease (https://www.ncbi.nlm.nih.gov/pubmed/19997623), cell migration (https://www.ncbi.nlm.nih.gov/pubmed/19675209)
6	BovineHD0600033291	117015562	117012562	117018562				Y	Y			nothing found
6	BovineHD0600033421	117427021	117424021	117430021				Y				nothing found
6	BovineHD0600033434	117476280	117473280	117479280				Y	Y			nothing found
6	BovineHD0600033571	117818671	117815671	117821671				Y	Y			protein coding	LOC532207	epididymis-specific alpha-mannosidase-like	Mice: spermatogonia (https://www.ncbi.nlm.nih.gov/pubmed/9425289). Human: HIV response (https://www.ncbi.nlm.nih.gov/pubmed/12560567)
7	BovineHD0700000759	2765954	2762954	2768954							Y	protein coding	OBSCN	obscurin, cytoskeletal calmodulin and titin-interacting RhoGEF	Human: signaling proteins
7	BovineHD0700000760	2767133	2764133	2770133							Y	protein coding	OBSCN cont.	obscurin, cytoskeletal calmodulin and titin-interacting RhoGEF	Human: signaling proteins
7	BovineHD0700000869	3123727	3120727	3126727	Y							ncRNA	LOC104969038	uncharacterized LOC104969038
7	BovineHD0700001584	5601441	5598441	5604441							Y	protein coding	TMEM221	transmembrane protein 221	Human: Broad expression in ovary, adrenal and other tissues
7	BovineHD4100005723	6237112	6234112	6240112						Y		protein coding	NWD1	NACHT and WD repeat domain containing 1	Human: cytosolic protein, prostate cancer cell lines
7	BovineHD0700001974	6715653	6712653	6718653						Y		nothing found
7	ARS-BFGL-NGS-20506	10835967	10832967	10838967						Y		pseudo	LOC100141148	olfactory receptor 7A10-like
7	BovineHD0700003167	12204542	12201542	12207542						Y	Y	protein coding	ADGRE3	adhesion G protein-coupled receptor E3	Human: This protein may play a role in myeloid-myeloid interactions during immune and inflammatory responses.
7	BovineHD0700003996	14754097	14751097	14757097							Y	nothing found
7	BovineHD0700004743	16942340	16939340	16945340			Y			Y	Y	protein coding	TSPAN16	tetraspanin 16
7	BovineHD0700004829	17314500	17311500	17317500	Y		Y					protein coding	INSR	insulin receptor	Cattle and others: insuline receptor (https://www.ncbi.nlm.nih.gov/pubmed/20627313/, https://www.ncbi.nlm.nih.gov/pubmed/15542464/, https://www.ncbi.nlm.nih.gov/pubmed/17507188/). Human: myotonic dystrophy (https://www.ncbi.nlm.nih.gov/pubmed/23666741)
7	BovineHD0700004831	17320247	17317247	17323247							Y	protein coding	INSR cont.	insulin receptor
7	BovineHD0700005002	17767458	17764458	17770458			Y					protein coding/ncRNA	FCER2/LOC104969082	Fc fragment of IgE receptor II/Uncharacterized LOC104969083	FCER2 Human: immune system (https://www.ncbi.nlm.nih.gov/pubmed/23689700, https://www.ncbi.nlm.nih.gov/pubmed/23583387, https://www.ncbi.nlm.nih.gov/pubmed/23229638)/NA
7	BovineHD0700005100	18180576	18177576	18183576			Y					nothing found
7	BovineHD0700005241	18734072	18731072	18737072			Y					protein coding	LOC518134	adhesion G protein-coupled receptor E4
7	BovineHD0700005343	19191701	19188701	19194701						Y	Y	protein coding x2	TNFSF9/LOC101905992	TNF superfamily member 9/lipid phosphate phosphohydrolase 3-like/lipid phosphate phosphohydrolase 3-like	TNFSF9 Human: antigen presentation process and in the generation of cytotoxic T cells/NA
7	BovineHD0700005518	19798261	19795261	19801261							Y	protein coding	CATSPERD	cation channel sperm associated auxiliary subunit delta	Mice: spermatozoa and male fertility (https://www.ncbi.nlm.nih.gov/pubmed/21224844/, https://www.ncbi.nlm.nih.gov/gene/257062)	Reproduction
7	BovineHD0700005535	19831952	19828952	19834952							Y	protein coding x2	LONP1/RPL36	lon peptidase 1, mitochondrial/ribosomal protein L36	LONP1 Human: regulation of mitochondrial gene expression and maintenance of mitochondrial genome integrity, possible role in stress regulation (https://www.ncbi.nlm.nih.gov/pubmed/12198491/, https://www.ncbi.nlm.nih.gov/gene?cmd=retrieve&dopt=full_report&list_uids=510796)/RPL36 Human: encodes a ribosomal protein (https://www.ncbi.nlm.nih.gov/gene/25873)
7	BovineHD0700005550	19905324	19902324	19908324			Y					protein coding	SAFB2	scaffold attachment factor B2	Human: cancer (https://www.ncbi.nlm.nih.gov/pubmed/19901029, https://www.ncbi.nlm.nih.gov/pubmed/19137425), estrogen receptor (https://www.ncbi.nlm.nih.gov/pubmed/16195251, https://www.ncbi.nlm.nih.gov/pubmed/12660241)	Hormones
7	BTB-00300946	23613386	23610386	23616386	Y							ncRNA	LOC101907245	prolyl 4-hydroxylase subunit alpha-2-like
7	BovineHD0700006935	25193818	25190818	25196818	Y			Y				protein coding	CHSY3	chondroitin sulfate synthase 3	C.elegans: cell division (https://www.ncbi.nlm.nih.gov/pubmed/12761550), embryogenesis and vulval morphogenesis (https://www.ncbi.nlm.nih.gov/pubmed/12761549). Human: cancer (https://www.ncbi.nlm.nih.gov/pubmed/21468578)
7	BovineHD0700007193	26053321	26050321	26056321							Y	nothing found
7	BTB-01740034	27413672	27410672	27416672			Y					ncRNA	LOC101903762	protein GRIP-like
7	BovineHD0700007696	27599346	27596346	27602346			Y					ncRNA	LOC101904034	uncharacterized LOC101904034
7	BTB-01073327	27607539	27604539	27610539							Y	nothing found
7	BovineHD0700008102	28726025	28723025	28729025			Y					protein coding	GRAMD2B	GRAM domain containing 2B	Human: severe diabetic retinopathy (https://www.ncbi.nlm.nih.gov/pubmed/21441570), cognition (https://www.ncbi.nlm.nih.gov/pubmed/20125193)
7	BovineHD0700008329	29595301	29592301	29598301						Y		nothing found
7	BovineHD0700008330	29600310	29597310	29603310						Y	Y	nothing found
7	BovineHD0700009429	32962430	32959430	32965430							Y	nothing found
7	BovineHD0700010107	35322028	35319028	35325028							Y	nothing found
7	BovineHD0700010899	37843880	37840880	37846880							Y	nothing found
7	BovineHD0700011271	38917654	38914654	38920654							Y	nothing found
7	BovineHD0700012184	41807174	41804174	41810174							Y	protein coding	LOC509006	H-2 class I histocompatibility antigen, Q10 alpha chain
7	BovineHD0700012293	42169865	42166865	42172865							Y	protein coding	LOC522955	putative olfactory receptor 2W6
7	BovineHD0700012886	44649425	44646425	44652425							Y	protein coding	THEG	theg spermatid protein	Mice: potential role in protein assembly through interactions with T-complex protein 1 subunit epsilon.
7	BovineHD0700013317	46428001	46425001	46431001	Y							nothing found
7	BovineHD0700013597	46982922	46979922	46985922	Y							nothing found
7	BovineHD4100006040	49111393	49108393	49114393							Y	protein coding	SMAD5	SMAD family member 5	Human: growth factor beta signaling pathway, cancer
7	BovineHD0700015083	52074598	52071598	52077598			Y					protein coding	SIL1	SIL1 nucleotide exchange factor	Human: Marinesco-Sjogren syndrome (https://www.ncbi.nlm.nih.gov/pubmed/24176978, https://www.ncbi.nlm.nih.gov/pubmed/23062754)
7	BovineHD0700015468	53653140	53650140	53656140						Y	Y	protein coding	PCDHA10	protocadherin alpha 10	Human: likely role in the establishment and function of specific cell-cell connections in the brain.
7	Hapmap41418-BTA-108601	56249061	56246061	56252061			Y					protein coding	NR3C1	nuclear receptor subfamily 3 group C member 1	Cattle: cystic ovarian disease (https://www.ncbi.nlm.nih.gov/pubmed/26677854/), follicular maturation (https://www.ncbi.nlm.nih.gov/pubmed/20710123/). Human: cortisol resistance (https://www.ncbi.nlm.nih.gov/entrez/dispomim.cgi?id=138040), heart disease prevention (https://www.ncbi.nlm.nih.gov/pubmed/24082121). Rat: behavioural disability following nerve injury (https://www.ncbi.nlm.nih.gov/pubme…	Reproduction
7	BovineHD0700016243	56345684	56342684	56348684						Y		protein coding	NR3C1 forts.	nuclear receptor subfamily 3 group C member 1		Reproduction
7	BovineHD0700016603	58066438	58063438	58069438		Y						nothing found
7	BovineHD0700016640	58214618	58211618	58217618			Y					ncRNA	LOC101910194	uncharacterized LOC101910194
7	BovineHD0700017125	59815298	59812298	59818298						Y	Y	protein coding	PPP2R2B	protein phosphatase 2 regulatory subunit Bbeta	Bovine: tau deregulation, microtubule disruption, and altered signaling in tauopathies (https://www.ncbi.nlm.nih.gov/pubmed/22403409, https://www.ncbi.nlm.nih.gov/gene?cmd=retrieve&dopt=full_report&list_uids=509290). Mice: Inhibition of PP2B activation partially reduced the evodiamine-induced NO bioavailability and tube formation in endothelial cells (ECs) and angiogenesis (https://www.ncbi.nlm.n…
7	BovineHD0700017381	60674345	60671345	60677345						Y	Y	protein coding	DPYSL3	dihydropyrimidinase like 3	Human: cancer (https://www.ncbi.nlm.nih.gov/gene/1809)
7	BovineHD0700017442	60872370	60869370	60875370						Y		tRNA/protein coding	TRNAA-AGC/JAKMIP2	transfer RNA alanine (anticodon AGC)/janus kinase and microtubule interacting protein 2	TRNAA-AGC: No info/JAKMIP2 Human: possibly acting as a structural scaffold of the Golgi (https://www.ncbi.nlm.nih.gov/gene/9832).
7	BovineHD0700017506	60978348	60975348	60981348						Y		protein coding	JAKMIP2 cont.	janus kinase and microtubule interacting protein 2
7	BovineHD0700017543	61088308	61085308	61091308					Y			nothing found
7	BovineHD0700018214	63111019	63108019	63114019			Y					protein coding	PPARGC1B	PPARG coactivator 1 beta	Human: obesity (https://www.ncbi.nlm.nih.gov/entrez/dispomim.cgi?id=601665), liver function (https://www.ncbi.nlm.nih.gov/pubmed/23299802, https://www.ncbi.nlm.nih.gov/pubmed/23285128), insuline signaling systems (https://www.ncbi.nlm.nih.gov/pubmed/23236286), mtDNA functions (https://www.ncbi.nlm.nih.gov/pubmed/22777349, https://www.ncbi.nlm.nih.gov/pubmed/22008020), asthma and arrhythmia (https…
7	BovineHD0700018217	63113709	63110709	63116709			Y					protein coding	PPARGC1B	PPARG coactivator 1 beta	Human: obesity (https://www.ncbi.nlm.nih.gov/entrez/dispomim.cgi?id=601665), liver function (https://www.ncbi.nlm.nih.gov/pubmed/23299802, https://www.ncbi.nlm.nih.gov/pubmed/23285128), insuline signaling systems (https://www.ncbi.nlm.nih.gov/pubmed/23236286), mtDNA functions (https://www.ncbi.nlm.nih.gov/pubmed/22777349, https://www.ncbi.nlm.nih.gov/pubmed/22008020), asthma and arrhythmia (https…
7	BovineHD0700018375	63526815	63523815	63529815					Y			ncRNA	MIR1777B	microRNA 1777b
7	BovineHD0700018375	63526815	63523815	63529815					Y			protein coding	PDGFRB	platelet derived growth factor receptor beta	Cattle: interaction with bovine papillomavirus (https://www.ncbi.nlm.nih.gov/pubmed/16205631/, https://www.ncbi.nlm.nih.gov/pubmed/9311809/). Human: cancer (https://www.ncbi.nlm.nih.gov/pubmed/23860180, https://www.ncbi.nlm.nih.gov/pubmed/23441134), myelofibrosis (https://www.ncbi.nlm.nih.gov/pubmed/23748876, https://www.ncbi.nlm.nih.gov/pubmed/23731542)
7	BovineHD0700018474	63885919	63882919	63888919						Y		protein coding/ncRNA	NDST1/MIR2461	N-deacetylase and N-sulfotransferase 1/microRNA 2461	NDST1 Human: transmembrane protein that resides in the Golgi apparatus/MIR2461 Bovine: post-transcriptional regulation of gene expression in multicellular organisms.
7	BovineHD0700018773	64660116	64657116	64663116						Y		protein coding	SLC36A1	solute carrier family 36 member 1	Human: small amino acid transporter.
7	BovineHD0700018917	65036637	65033637	65039637							Y	protein coding	GLRA1	glycine receptor alpha 1	Bovine: Inherited congenital myoclonus of Hereford/Holstein calves, autosomal recessive disease characterized by hyperesthesia and myoclonic jerks of the skeletal musculature (https://www.ncbi.nlm.nih.gov/pubmed/11178872/, https://www.ncbi.nlm.nih.gov/gene?cmd=retrieve&dopt=full_report&list_uids=281783).	Production traits
7	ARS-BFGL-NGS-104938	65944021	65941021	65947021			Y					nothing found
7	BovineHD0700019244	65955548	65952548	65958548			Y					nothing found
7	BTA-109542-no-rs	68461305	68458305	68464305				Y				ncRNA	LOC104969230	uncharacterized LOC104969230
7	BovineHD0700020170	68881166	68878166	68884166							Y	nothing found
7	BovineHD0700020531	69908739	69905739	69911739							Y	protein coding	SGCD	sarcoglycan delta	Human: protein in skeletal and cardiac muscle, mutations associated with autosomal recessive limb-girdle muscular dystrophy and dilated cardiomyopathy (https://www.ncbi.nlm.nih.gov/gene/6444).
7	BovineHD0700020564	69994896	69991896	69997896						Y		protein coding	SGCD cont.	sarcoglycan delta
7	BovineHD0700021341	72563514	72560514	72566514						Y		protein coding	EBF1	early B cell factor 1	Human: body fat and metabolic disease (https://www.ncbi.nlm.nih.gov/pubmed/27918534), preterm birth (https://www.ncbi.nlm.nih.gov/pubmed/28877031), coronary artery disease (CAD) (https://www.ncbi.nlm.nih.gov/pubmed/28183271),	Reproduction, Metabolism
7	BovineHD0700021396	72762096	72759096	72765096						Y		protein coding	EBF1 cont.	early B cell factor 1		Reproduction, Metabolism
7	BovineHD0700021442	72965888	72962888	72968888						Y		protein coding	UBLCP1	ubiquitin like domain containing CTD phosphatase 1	RNA polymerase (https://www.ncbi.nlm.nih.gov/pubmed/23667555)
7	BovineHD0700021445	72975870	72972870	72978870						Y		protein coding	UBLCP1 cont.	ubiquitin like domain containing CTD phosphatase 1
7	BovineHD0700021644	73558709	73555709	73561709						Y	Y	ncRNA	LOC101902059	uncharacterized LOC101902059
7	BovineHD0700022355	76187179	76184179	76190179							Y	nothing found
7	BovineHD0700022358	76189944	76186944	76192944				Y				nothing found
7	BovineHD0700022652	77201866	77198866	77204866						Y	Y	nothing found
7	BovineHD0700022741	77568949	77565949	77571949							Y	nothing found
7	BovineHD0700022883	78049530	78046530	78052530						Y		ncRNA	LOC104968962	uncharacterized LOC104968962
7	BovineHD0700022977	78449546	78446546	78452546						Y	Y	nothing found
7	BovineHD0700023110	78968898	78965898	78971898						Y		nothing found
7	BovineHD0700023439	80346954	80343954	80349954						Y		nothing found
7	BovineHD0700023652	81266037	81263037	81269037							Y	protein coding	TENM2	teneurin transmembrane protein 2	Human: adipogenic differentiation (https://www.ncbi.nlm.nih.gov/pubmed/28088466/, https://www.ncbi.nlm.nih.gov/homologene/22672)
7	BovineHD0700023757	81624556	81621556	81627556							Y	protein coding	TENM2 cont.	teneurin transmembrane protein 2
7	BovineHD0700024237	82817137	82814137	82820137						Y		protein coding/uncharacterized	RARS/LOC104968969	arginyl-tRNA synthetase/uncharacterized LOC104968969	RARS Human: catalyze the aminoacylation of tRNA by their cognate amino acid. Because of their central role in linking amino acids with nucleotide triplets contained in tRNAs, aminoacyl-tRNA synthetases are thought to be among the first proteins that appeared in evolution./NA
7	BovineHD0700024759	84388300	84385300	84391300						Y		protein coding	ATG10	autophagy related 10	Human: Autophagy is a process for the bulk degradation of cytosolic compartments by lysosomes. Associated with cancer.
7	BovineHD0700025111	85614618	85611618	85617618						Y		protein coding	XRCC4	X-ray repair cross complementing 4	Human: repair of DNA double-strand breaks. Mutations in this gene can cause short stature, microcephaly, and endocrine dysfunction (SSMED) (https://www.ncbi.nlm.nih.gov/gene/7518, https://www.ncbi.nlm.nih.gov/pubmed/27169690/).
7	BovineHD0700025286	86234039	86231039	86237039						Y		protein coding	EDIL3	EGF like repeats and discoidin domains 3	Human: mediates angiogenesis and may be important in vessel wall remodeling and development. Influences endothelial cell behavior (https://www.ncbi.nlm.nih.gov/gene/10085).
7	BovineHD0700025381	86545894	86542894	86548894							Y	protein coding	EDIL3 cont.	EGF like repeats and discoidin domains 3
7	BovineHD0700025529	86961366	86958366	86964366						Y		nothing found
7	BovineHD0700026667	91105836	91102836	91108836						Y		nothing found
7	BovineHD0700026814	91634080	91631080	91637080	Y							nothing found
7	Hapmap60226-rs29011503	92744435	92741435	92747435			Y					protein coding/ncRNA	ADGRV1/MIR2464	adhesion G protein-coupled receptor V1/microRNA 2464	ADGR V1Human: convulsion, Usher syndrome (https://www.ncbi.nlm.nih.gov/pubmed/19357117, https://www.ncbi.nlm.nih.gov/pubmed/17906286), audiogenic seizures (https://www.ncbi.nlm.nih.gov/pubmed/19539720). Mice: audiogenic seizure (https://www.ncbi.nlm.nih.gov/pubmed/15519128) and auditory deficit (https://www.ncbi.nlm.nih.gov/pubmed/16137990)/MIR2464: NA
7	ARS-BFGL-NGS-107035	93007435	93004435	93010435						Y		protein coding	LOC507513	G-protein coupled receptor 98
7	BovineHD4100006324	93046792	93043792	93049792			Y					protein coding	LOC507513 cont.	G-protein coupled receptor 98
7	BovineHD4100006339	97253116	97250116	97256116			Y					protein coding	TTC37	tetratricopeptide repeat domain 37	Human: Tricho-hepato-enteric syndrome (https://www.ncbi.nlm.nih.gov/pubmed/21120949, https://www.ncbi.nlm.nih.gov/pubmed/20176027).
7	Hapmap48993-BTA-102947	97652464	97649464	97655464							Y	protein coding	ELL2	elongation factor for RNA polymerase II 2	Human: cancer.
7	BovineHD0700028576	97970109	97967109	97973109							Y	nothing found
7	BovineHD0700028606	98049733	98046733	98052733							Y	nothing found
7	BovineHD0700028950	98944198	98941198	98947198	Y							protein coding	LOC100296257	2'-5'-oligoadenylate synthase 1
7	BovineHD0700029043	99235455	99232455	99238455	Y							ncRNA	LOC104968996	uncharacterized LOC104968996
7	BovineHD0700029128	99500890	99497890	99503890							Y	nothing found
7	BovineHD0700029176	99717829	99714829	99720829					Y			ncRNA	LOC104969000	uncharacterized LOC104969000
7	BovineHD0700029478	100824904	100821904	100827904						Y		nothing found
7	BovineHD0700029572	101178043	101175043	101181043							Y	nothing found
7	BovineHD0700029751	101832244	101829244	101835244							Y	nothing found
7	BovineHD0700030189	103421040	103418040	103424040							Y	nothing found
7	BovineHD0700030385	104055579	104052579	104058579					Y			nothing found
7	BovineHD0700030709	105064576	105061576	105067576						Y	Y	ncRNA	LOC101905838	uncharacterized LOC101905838
7	BovineHD0700030766	105268312	105265312	105271312							Y	nothing found
8	BovineHD0800000601	1766514	1763514	1769514							Y	nothing found
8	ARS-BFGL-NGS-2275	1873738	1870738	1876738	Y							nothing found
8	BovineHD0800000640	1896776	1893776	1899776				Y				nothing found
8	BovineHD0800000827	2389343	2386343	2392343			Y					nothing found
8	BovineHD0800001608	5043418	5040418	5046418					Y			nothing found
8	BovineHD0800001665	5174807	5171807	5177807			Y					protein coding	GALNTL6	polypeptide N-acetylgalactosaminyltransferase like 6	Human: catalitic and expression activity (https://www.ncbi.nlm.nih.gov/pubmed/20977886)
8	BovineHD0800002339	7381468	7378468	7384468	Y		Y					ncRNA	LOC104969257	uncharacterized LOC104969257
8	BovineHD0800002699	8367925	8364925	8370925							Y	protein coding	PINX1	PIN2 (TERF1) interacting telomerase inhibitor 1	Human: cancer
8	BovineHD0800003169	9768165	9765165	9771165	Y							protein coding	INTS9	integrator complex subunit 9	Human: hematopoiesi (https://www.ncbi.nlm.nih.gov/pubmed/19605500). Drosophila: blood cell homeostasis (https://www.ncbi.nlm.nih.gov/pubmed/20540764)
8	BovineHD0800003943	12177587	12174587	12180587				Y				nothing found
8	BovineHD0800004071	12721780	12718780	12724780				Y				nothing found
8	BovineHD0800004377	13810984	13807984	13813984				Y				ncRNA	LOC104969276	uncharacterized LOC104969276
8	BovineHD0800004693	15017452	15014452	15020452			Y					protein coding	LINGO2	leucine rich repeat and Ig domain containing 2	Human: Parkinson and esential tremor (https://www.ncbi.nlm.nih.gov/pubmed/22123311, https://www.ncbi.nlm.nih.gov/pubmed/21287203), autoimmunity risk (https://www.ncbi.nlm.nih.gov/pubmed/20694011), bone density (https://www.ncbi.nlm.nih.gov/pubmed/20200978), body mass (https://www.ncbi.nlm.nih.gov/pubmed/20935630)
8	BovineHD0800004952	15832470	15829470	15835470			Y					protein coding	LINGO2	leucine rich repeat and Ig domain containing 2	Human: Parkinson and esential tremor (https://www.ncbi.nlm.nih.gov/pubmed/22123311, https://www.ncbi.nlm.nih.gov/pubmed/21287203), autoimmunity risk (https://www.ncbi.nlm.nih.gov/pubmed/20694011), bone density (https://www.ncbi.nlm.nih.gov/pubmed/20200978), body mass (https://www.ncbi.nlm.nih.gov/pubmed/20935630)
8	BovineHD0800005232	16773834	16770834	16776834					Y			protein coding	MOB3B	MOB kinase activator 3B	Mice: diabetes (https://www.ncbi.nlm.nih.gov/pubmed/12759458). Human: synapse formation, axonal transport, and microtubule organization (https://www.ncbi.nlm.nih.gov/pubmed/20392941)
8	BovineHD0800005281	16887281	16884281	16890281					Y			protein coding	MOB3B	MOB kinase activator 3B	Mice: diabetes (https://www.ncbi.nlm.nih.gov/pubmed/12759458). Human: synapse formation, axonal transport, and microtubule organization (https://www.ncbi.nlm.nih.gov/pubmed/20392941)
8	BovineHD0800005363	17087247	17084247	17090247				Y	Y			protein coding	TEK	TEK receptor tyrosine kinase	Human: venous malformation, multiple cutaneous and mucosal (https://www.ncbi.nlm.nih.gov/entrez/dispomim.cgi?id=600195, https://www.ncbi.nlm.nih.gov/pubmed/23653322, https://www.ncbi.nlm.nih.gov/pubmed/23566851), arthritis (https://www.ncbi.nlm.nih.gov/pubmed/23982963)
8	BovineHD0800005630	17946780	17943780	17949780							Y	nothing found
8	BovineHD0800005689	18146217	18143217	18149217							Y	nothing found
8	BovineHD0800005754	18336446	18333446	18339446						Y		nothing found
8	BovineHD0800007719	25520537	25517537	25523537	Y							protein coding	LOC530624	ADAMTS-like protein 1	Human: asthma linkage peaks (https://www.ncbi.nlm.nih.gov/pubmed/19824886), Genes linked to energy metabolism and immunoregulatory mechanisms are associated with subcutaneous adipose tissue distribution in HIV-infected men (https://www.ncbi.nlm.nih.gov/pubmed/21897333). Mice: pluripotency during gastrulation (https://www.ncbi.nlm.nih.gov/pubmed/20637190)
8	BovineHD0800009559	31604057	31601057	31607057	Y							protein coding	LURAP1L	leucine rich adaptor protein 1 like
8	BovineHD0800010338	34817290	34814290	34820290		Y						ncRNA	LOC101904752	vegetative cell wall protein gp1-like
8	BovineHD0800010631	35781949	35778949	35784949						Y		nothing found
8	BovineHD0800033209	36492657	36489657	36495657							Y	protein coding	PTPRD	protein tyrosine phosphatase, receptor type D	Human: regulates a variety of cellular processes including cell growth, differentiation, mitotic cycle, and oncogenic transformation.
8	BovineHD0800011283	37842986	37839986	37845986			Y					ncRNA	LOC104969329	uncharacterized LOC104969329
8	BovineHD0800011633	39127468	39124468	39130468			Y					nothing found
8	BovineHD0800011952	40318639	40315639	40321639			Y					ncRNA	LOC101903733	uncharacterized LOC101903733
8	BovineHD0800013562	45497042	45494042	45500042							Y	nothing found
8	BovineHD0800013566	45502648	45499648	45505648							Y	protein coding	FXN	frataxin	Human: encodes a mitochondrial protein which belongs to the FRATAXIN family. Linked to Friedreich ataxia (a rare inherited disease that causes nervous system damage and movement problems, leading to impaired muscle coordination (ataxia) (https://www.ncbi.nlm.nih.gov/gene/2395, https://www.ncbi.nlm.nih.gov/pubmed/23382970).
8	BovineHD0800013631	45634283	45631283	45637283						Y		protein coding	TJP2	tight junction protein 2	Human: component of the tight junction barrier in epithelial and endothelial cells, mutations in this gene have been identified in patients with hypercholanemia, and genomic duplication of a 270 kb region including this gene causes autosomal dominant deafness-51 (https://www.ncbi.nlm.nih.gov/gene/9414).
8	ARS-BFGL-NGS-53037	48297805	48294805	48300805							Y	protein coding	CEMIP2	cell migration inducing hyaluronidase 2	Human: cancer. Naturally occurring mutations associated with autosomal recessive non-syndromic hearing loss.
8	BovineHD0800014609	48856200	48853200	48859200						Y		nothing found
8	BovineHD0800014789	49415639	49412639	49418639						Y		protein coding	LOC785403	cytochrome P450 1A4-like
8	BovineHD0800014794	49428585	49425585	49431585						Y		protein coding	LOC785403 cont.	cytochrome P450 1A4-like
8	BTA-83665-no-rs	49604904	49601904	49607904						Y		ncRNA	LOC104969356	uncharacterized LOC104969356
8	BovineHD0800015064	50351176	50348176	50354176			Y					nothing found
8	BovineHD0800015171	50755344	50752344	50758344	Y							nothing found
8	BovineHD0800015322	51141471	51138471	51144471	Y							protein coding	TRPM6	transient receptor potential cation channel subfamily M member 6	Human, rat, mice: Hypomagnesemia with secondary hypocalcemia (https://www.ncbi.nlm.nih.gov/pubmed/23689795, https://www.ncbi.nlm.nih.gov/pubmed/22982920, https://www.ncbi.nlm.nih.gov/pubmed/21284342)
8	BovineHD4100006780	51400705	51397705	51403705	Y							nothing found
8	BovineHD0800015680	52306580	52303580	52309580					Y			protein coding	LOC528098	proprotein convertase subtilisin/kexin type 5	Human: collagen deposition in the cardiovascular system (https://www.ncbi.nlm.nih.gov/pubmed/21681612), female fertility (https://www.ncbi.nlm.nih.gov/pubmed/21273245), cholesterol levels (https://www.ncbi.nlm.nih.gov/pubmed/20031622). Rat: fertility (https://www.ncbi.nlm.nih.gov/pubmed/18502031). Mice: embryonic lethality (https://www.ncbi.nlm.nih.gov/pubmed/16354705).
8	BovineHD4100006783	52340170	52337170	52343170	Y							protein coding	LOC104968682	vacuolar protein sorting-associated protein 13A-like
8	BovineHD0800016093	53590531	53587531	53593531					Y			protein coding	LOC104968682	vacuolar protein sorting-associated protein 13A-like
8	BovineHD0800016266	54078270	54075270	54081270						Y		protein coding	GNAQ	G protein subunit alpha q	Human: couples a seven-transmembrane domain receptor to activation of phospolipase C-beta. Mutations associated with problems in platelet activation and aggregation (https://www.ncbi.nlm.nih.gov/gene/2776).
8	BovineHD0800016437	54585765	54582765	54588765					Y			nothing found
8	BovineHD0800016495	54765302	54762302	54768302	Y							nothing found
8	BovineHD0800016556	54948614	54945614	54951614							Y	pseudo	LOC515468	GTP-binding nuclear protein Ran pseudogene
8	BovineHD0800016768	55581451	55578451	55584451							Y	nothing found
8	BovineHD0800016803	55736164	55733164	55739164	Y							nothing found
8	BovineHD0800016865	55934127	55931127	55937127	Y							protein coding	TLE4	transducin like enhancer of split 4	Human: asthma (https://www.ncbi.nlm.nih.gov/pubmed/19714205), lymphocite regulation (https://www.ncbi.nlm.nih.gov/pubmed/12153506), cancer (https://www.ncbi.nlm.nih.gov/pubmed/21317240), testis-specific exon activation (https://www.ncbi.nlm.nih.gov/pubmed/19893608)
8	BovineHD0800017069	56634616	56631616	56637616	Y							nothing found
8	BovineHD0800017115	57006322	57003322	57009322	Y							nothing found
8	BovineHD0800019527	65198181	65195181	65201181							Y	ncRNA	LOC101908166	uncharacterized LOC101908166
8	BovineHD0800020330	67768488	67765488	67771488				Y	Y			protein coding	SLC18A1	solute carrier family 18 (vesicular monoamine transporter), member 1	Mice: neurocognitive deficits in spatial discrimination (https://www.ncbi.nlm.nih.gov/pubmed/23201251). Human and mice: immune system (https://www.ncbi.nlm.nih.gov/pubmed/21712771, https://www.ncbi.nlm.nih.gov/pubmed/21883697). Human: shizophrenia (https://www.ncbi.nlm.nih.gov/pubmed/17134514), anxiety (https://www.ncbi.nlm.nih.gov/pubmed/18249496). Rat: cold and warming resistance (https://www.n…	Climate adaptation
8	BovineHD0800021062	69985496	69982496	69988496				Y				protein coding	BMP1	bone morphogenetic protein 1	Human: cancer (https://www.ncbi.nlm.nih.gov/pubmed/21946044, https://www.ncbi.nlm.nih.gov/pubmed/19305382), bone morphogenesis and repair (https://www.ncbi.nlm.nih.gov/pubmed/21897187, https://www.ncbi.nlm.nih.gov/pubmed/21453682)
8	BovineHD0800021791	72504118	72501118	72507118						Y		protein coding	LOC507019	disintegrin and metalloproteinase domain-containing protein 28
8	BovineHD0800022042	73363683	73360683	73366683	Y							nothing found
8	BovineHD0800022584	75443844	75440844	75446844						Y		nothing found
8	BovineHD0800023043	76927862	76924862	76930862						Y	Y	nothing found
8	BovineHD0800023236	77559017	77556017	77562017							Y	protein coding	RASEF	RAS and EF-hand domain containing	Human: regulation of membrane traffic.
8	BovineHD0800023335	77881762	77878762	77884762							Y	nothing found
8	BovineHD0800023452	78189465	78186465	78192465							Y	protein coding	IDNK	IDNK, gluconokinase	Human: metabolism (https://www.ncbi.nlm.nih.gov/gene/414328, https://www.ncbi.nlm.nih.gov/homologene/5666)
8	BovineHD0800023593	78766026	78763026	78769026							Y	ncRNA	LOC104969412	uncharacterized LOC104969412
8	BovineHD0800023827	79703780	79700780	79706780							Y	protein coding	NTRK2	neurotrophic receptor tyrosine kinase 2	A.k.a. TrkB: Bovine sperm mitochondrial activity and apoptosis, and viability (https://www.ncbi.nlm.nih.gov/pubmed/22015157), nervous system (https://www.ncbi.nlm.nih.gov/pubmed/18487493).	Reproduction
8	BovineHD0800023828	79707703	79704703	79710703							Y	protein coding	NTRK2 cont.	neurotrophic receptor tyrosine kinase 2	A.k.a. TrkB: Bovine sperm mitochondrial activity and apoptosis, and viability (https://www.ncbi.nlm.nih.gov/pubmed/22015157), nervous system (https://www.ncbi.nlm.nih.gov/pubmed/18487493).
8	BovineHD0800023992	80260306	80257306	80263306						Y	Y	protein coding	AGTPBP1	ATP/GTP binding protein 1	A.k.a. NNA1: a zinc carboxypeptidase that contains nuclear localization signals and an ATP/GTP-binding motif that was initially cloned from regenerating spinal cord neurons of the mouse.
8	BovineHD0800024179	81319716	81316716	81322716						Y		uncharacterized	LOC104969422	uncharacterized LOC104969422
8	BovineHD0800025015	84129032	84126032	84132032						Y		protein coding	ERCC6L2	ERCC excision repair 6 like 2	Human: may play a role in DNA repair and mitochondrial function. Mutations in this gene have been associated with bone marrow failure syndrome 2 and microcephaly (https://www.ncbi.nlm.nih.gov/pubmed/27185855/, https://www.ncbi.nlm.nih.gov/pubmed/24507776/, https://www.ncbi.nlm.nih.gov/gene/375748.	Production traits
8	BovineHD0800025137	84491439	84488439	84494439						Y	Y	protein coding	SLC35D2	solute carrier family 35 member D2	Human: Nucleotide sugars
8	ARS-BFGL-NGS-86428	84666284	84663284	84669284			Y					protein coding	CDC14B	cell division cycle 14B	Mice: cancer (https://www.ncbi.nlm.nih.gov/pubmed/21502810), ageing (https://www.ncbi.nlm.nih.gov/pubmed/21262768). Mice, human and others: cell cycle (https://www.ncbi.nlm.nih.gov/pubmed/19923902, https://www.ncbi.nlm.nih.gov/pubmed/18458157, https://www.ncbi.nlm.nih.gov/pubmed/18418058)
8	BTB-02035029	85140840	85137840	85143840							Y	nothing found
8	BovineHD0800025276	85146323	85143323	85149323						Y	Y	protein coding	LOC101906801	spermatogenesis-associated protein 31A3	A.k.a. SPATA31A3 and AEP1 Human: spermatogenesis (https://www.ncbi.nlm.nih.gov/gene/26165)	Reproduction
8	BovineHD0800025327	85351387	85348387	85354387						Y	Y	protein coding	IARS	isoleucyl-tRNA synthetase	Human: Isoleucine-tRNA synthetase belongs to the class-I aminoacyl-tRNA synthetase family and has been identified as a target of autoantibodies in the autoimmune disease polymyositis/dermatomyositis. Growth retardation, intellectual disability, and muscular hypotonia (https://www.ncbi.nlm.nih.gov/pubmed/27426735/), growth delay, hepatic dysfunction, and neurodevelopmental disabilities (https://ww…	Production traits
8	BovineHD0800025446	85812585	85809585	85815585						Y	Y	protein coding	FGD3	FYVE, RhoGEF and PH domain containing 3	Bovine carcass weight and skeletal dysplasia (https://www.ncbi.nlm.nih.gov/pubmed/26306008/, https://www.ncbi.nlm.nih.gov/gene?cmd=retrieve&dopt=full_report&list_uids=512950)	Production traits
8	BovineHD0800025449	85816023	85813023	85819023						Y		protein coding	FGD3 cont.	FYVE, RhoGEF and PH domain containing 3	Bovine carcass weight and skeletal dysplasia (https://www.ncbi.nlm.nih.gov/pubmed/26306008/, https://www.ncbi.nlm.nih.gov/gene?cmd=retrieve&dopt=full_report&list_uids=512950)	Production traits
8	BovineHD0800025506	85961545	85958545	85964545			Y					nothing found
8	BovineHD0800025989	87537859	87534859	87540859						Y	Y	protein coding	ROR2	receptor tyrosine kinase like orphan receptor 2	Human: may be involved in the early formation of the chondrocytes and may be required for cartilage and growth plate development. Mutations in this gene can cause brachydactyly type B, a skeletal disorder characterized by hypoplasia/aplasia of distal phalanges and nails. In addition, mutations in this gene can cause the autosomal recessive form of Robinow syndrome, which is characterized by skele…	Production traits
8	BovineHD0800026492	89293559	89290559	89296559				Y			Y	nothing found
8	BovineHD0800026885	90423340	90420340	90426340							Y	nothing found
8	BovineHD0800027563	92822846	92819846	92825846			Y					protein coding	TMEM246	transmembrane protein 246
8	ARS-BFGL-NGS-54516	94413416	94410416	94416416						Y	Y	nothing found
8	Hapmap60096-rs29025529	94650099	94647099	94653099				Y				nothing found
8	BovineHD0800028094	94951108	94948108	94954108						Y	Y	nothing found
8	BovineHD0800028448	96299019	96296019	96302019							Y	protein coding	ABCA1	ATP binding cassette subfamily A member 1	Human: transport various molecules across extra- and intracellular membranes. Bovine: brain cholesterol homeostasis (https://www.ncbi.nlm.nih.gov/pubmed/22433669, https://www.ncbi.nlm.nih.gov/pubmed/17032780).	Metabolism
8	BovineHD0800028718	97228412	97225412	97231412					Y			nothing found
8	BovineHD0800028780	97410473	97407473	97413473						Y	Y	nothing found
8	BovineHD0800028887	97824243	97821243	97827243							Y	ncRNA	LOC101903458	uncharacterized LOC101903458
8	BovineHD0800028981	98147507	98144507	98150507						Y		nothing found
8	BovineHD0800029019	98289292	98286292	98292292						Y		protein coding	ZNF462	zinc finger protein 462	Human: may be involved in transcriptional regulation, and human age at menarche (https://www.ncbi.nlm.nih.gov/pubmed/19448620, https://www.ncbi.nlm.nih.gov/homologene/41430).	Reproduction
8	ARS-BFGL-NGS-105709	99331337	99328337	99334337							Y	nothing found
8	BovineHD0800029986	101189888	101186888	101192888						Y		protein coding	PALM2	paralemmin 2	Human height (https://www.ncbi.nlm.nih.gov/pubmed/19893584/, https://www.ncbi.nlm.nih.gov/homologene/123939)	Production traits
8	BovineHD4100007086	101380461	101377461	101383461					Y			protein coding	AKAP2	A-kinase anchoring protein 2
8	BovineHD0800030104	101440444	101437444	101443444						Y		protein coding	C8H9orf152	chromosome 8 C9orf152 homolog
8	BovineHD0800030444	102428309	102425309	102431309				Y				nothing found
8	BovineHD0800030651	103102333	103099333	103105333						Y		nothing found
8	BovineHD0800030692	103228995	103225995	103231995						Y	Y	protein coding	SUSD1	sushi domain containing 1	Ageing, cleft lip/palate (https://www.ncbi.nlm.nih.gov/gene/64420)
8	BovineHD0800030742	103392841	103389841	103395841				Y				protein coding x2	LOC534155/PTBP3	immunoglobulin (CD79A) binding protein 1-like/polypyrimidine tract binding protein 3	LOC534155 Human: cancer (https://www.ncbi.nlm.nih.gov/pubmed/21339737), learning and memory (https://www.ncbi.nlm.nih.gov/pubmed/16516168), mental retardation (https://www.ncbi.nlm.nih.gov/pubmed/14556245), Tcell development (https://www.ncbi.nlm.nih.gov/pubmed/12811850). Mice: lymphocyte activity (https://www.ncbi.nlm.nih.gov/pubmed/9573385)/PTBP3 Human: regulator of cell differentiation.
8	BovineHD0800030744	103403199	103400199	103406199				Y				protein coding x2	LOC534155/PTBP3 cont.	immunoglobulin (CD79A) binding protein 1-like/polypyrimidine tract binding protein 3	LOC534155 Human: cancer (https://www.ncbi.nlm.nih.gov/pubmed/21339737), learning and memory (https://www.ncbi.nlm.nih.gov/pubmed/16516168), mental retardation (https://www.ncbi.nlm.nih.gov/pubmed/14556245), Tcell development (https://www.ncbi.nlm.nih.gov/pubmed/12811850). Mice: lymphocyte activity (https://www.ncbi.nlm.nih.gov/pubmed/9573385)/PTBP3 Human: regulator of cell differentiation.
8	BovineHD0800030752	103427331	103424331	103430331					Y			protein coding x2	LOC534155/PTBP3 cont.	immunoglobulin (CD79A) binding protein 1-like/polypyrimidine tract binding protein 3	LOC534155 Human: cancer (https://www.ncbi.nlm.nih.gov/pubmed/21339737), learning and memory (https://www.ncbi.nlm.nih.gov/pubmed/16516168), mental retardation (https://www.ncbi.nlm.nih.gov/pubmed/14556245), Tcell development (https://www.ncbi.nlm.nih.gov/pubmed/12811850). Mice: lymphocyte activity (https://www.ncbi.nlm.nih.gov/pubmed/9573385)/PTBP3 Human: regulator of cell differentiation.
8	BovineHD0800030777	103512431	103509431	103515431					Y			protein coding	HSDL2	hydroxysteroid dehydrogenase like 2	Human: atherosclerosis (https://www.ncbi.nlm.nih.gov/pubmed/18369455). Zebrafish: hepatotoxicity (https://www.ncbi.nlm.nih.gov/pubmed/23791553)
8	BovineHD0800030824	103664822	103661822	103667822	Y							nothing found
8	BovineHD0800030981	104111627	104108627	104114627							Y	protein coding x2	SLC31A2/FKBP15	solute carrier family 31 member 2/FK506 binding protein 15	SLC31A2: copper uptake/FKBP15: intracellular events, cancer
8	BovineHD0800031067	104329132	104326132	104332132							Y	protein coding x2	BSPRY/HDHD3	B-box and SPRY domain containing/haloacid dehalogenase like hydrolase domain containing 3	BSPRY Human: signal transduction (https://www.ncbi.nlm.nih.gov/gene/54836)/HDHD3 no obvious function.
8	BovineHD0800031070	104332681	104329681	104335681							Y	protein coding x2, uncharacterized	BSPRY/HDHD3 both cont; LOC104969450	B-box and SPRY domain containing/haloacid dehalogenase like hydrolase domain containing 3/uncharacterized LOC104969450	BSPRY Human: signal transduction (https://www.ncbi.nlm.nih.gov/gene/54836)/HDHD3 no obvious function.
8	BovineHD0800031082	104357611	104354611	104360611						Y		protein coding x2	POLE3/C8H9orf43	DNA polymerase epsilon 3, accessory subunit/chromosome 8 C9orf43 homolog	POLE3 histone-fold protein dimers/C8H9orf43 cleft lip/palate
8	BovineHD0800031174	104619453	104616453	104622453						Y		nothing found
8	BovineHD0800031179	104632781	104629781	104635781						Y		nothing found
8	BovineHD0800031400	105331169	105328169	105334169					Y			protein coding	WHRN	whirlin	Human: deafness (https://www.ncbi.nlm.nih.gov/entrez/dispomim.cgi?id=607084, https://www.ncbi.nlm.nih.gov/pubmed/22048959), cancer (https://www.ncbi.nlm.nih.gov/pubmed/19724906)
8	BovineHD0800031492	105734356	105731356	105737356							Y	protein coding	TNFSF15	TNF superfamily member 15	Human: tumor necrosis factor (https://www.ncbi.nlm.nih.gov/gene/9966)
8	BovineHD0800031507	105772692	105769692	105775692							Y	nothing found
8	BovineHD0800031512	105795181	105792181	105798181						Y		nothing found
8	BovineHD0800031613	106058544	106055544	106061544						Y	Y	protein coding/uncharacterized	TNC/LOC101908213	tenascin C/uncharacterized LOC101908213	TNC Human: encodes an extracellular matrix protein.
8	BovineHD0800031618	106066777	106063777	106069777							Y	protein coding	TNC cont.	tenascin C
8	BovineHD0800031652	106147927	106144927	106150927							Y	nothing found
8	BovineHD0800031713	106283191	106280191	106286191							Y	nothing found
8	BovineHD0800031822	106552789	106549789	106555789							Y	nothing found
8	BovineHD0800031976	106994845	106991845	106997845							Y	nothing found
8	BovineHD0800032157	107408974	107405974	107411974							Y	protein coding	ASTN2	astrotactin 2
8	BovineHD0800032546	108335522	108332522	108338522			Y					nothing found
8	BovineHD0800032977	109593587	109590587	109596587						Y		nothing found
8	ARS-BFGL-NGS-75800	109704376	109701376	109707376						Y		nothing found
8	BTA-82818-no-rs	110956734	110953734	110959734							Y	nothing found
8	BTB-01429039	112571608	112568608	112574608						Y		nothing found
9	BovineHD0900003763	14420676	14417676	14423676						Y	Y	nothing found
9	BovineHD0900003782	14500991	14497991	14503991					Y			pseudogene x3	LOC101906854/LOC100335718/LOC100140352	dolichyl-diphosphooligosaccharide--protein glycosyltransferase subunit DAD1 pseudogene/UPF0454 protein C12orf49 homolog pseudogene/N-lysine methyltransferase SMYD2-like
9	BovineHD0900004095	15474010	15471010	15477010							Y	protein coding	SENP6	SUMO specific peptidase 6	Human: precursor proteins, with 1 or more amino acids following the C-terminal glycine-glycine residues of the mature UBL protein.
9	BovineHD0900004236	15867773	15864773	15870773	Y							protein coding	IMPG1	interphotoreceptor matrix proteoglycan 1	Human: progressive vision loss (https://www.ncbi.nlm.nih.gov/pubmed/23993198, https://www.ncbi.nlm.nih.gov/pubmed/14691150). Rat and mice: retina (https://www.ncbi.nlm.nih.gov/pubmed/11914607, https://www.ncbi.nlm.nih.gov/pubmed/10995555)
9	BovineHD0900004254	15901187	15898187	15904187							Y	protein coding/uncharacterized	IMPG1 cont. /LOC104972964	interphotoreceptor matrix proteoglycan 1/uncharacterized LOC104972964
9	BovineHD0900004486	16592447	16589447	16595447							Y	nothing found
9	BovineHD4100007260	19058042	19055042	19061042				Y	Y			nothing found
9	BovineHD0900005295	19418904	19415904	19421904				Y	Y			nothing found
9	BovineHD0900006173	22926741	22923741	22929741			Y					nothing found
9	BovineHD0900006358	23567718	23564718	23570718	Y							protein coding	ME1	malic enzyme 1	Cattle: meat quality (https://www.ncbi.nlm.nih.gov/pubmed/22221029/)	Production traits
9	BovineHD0900006485	23972703	23969703	23975703							Y	nothing found
9	ARS-BFGL-NGS-79982	26179360	26176360	26182360							Y	nothing found
9	BovineHD0900007130	26475692	26472692	26478692						Y	Y	protein coding	RNF217	ring finger protein 217	Human: member of the RING1-IBR-RING24 (RBR) ubiquitin protein ligase family
9	BovineHD0900008046	29716116	29713116	29719116			Y					nothing found
9	BovineHD0900008161	30067493	30064493	30070493						Y		nothing found
9	BovineHD0900008554	31419161	31416161	31422161							Y	uncharacterized	LOC101905996	uncharacterized LOC101905996
9	BovineHD0900008668	31931504	31928504	31934504							Y	uncharacterized	LOC104969517	uncharacterized LOC104969517
9	BovineHD0900008971	32757599	32754599	32760599							Y	uncharacterized/protein coding	LOC101907/CEP85L	uncharacterized LOC101907/centrosomal protein 85 like	No info/CEP85L Human: breast cancer
9	BovineHD0900009189	33428457	33425457	33431457							Y	nothing found
9	BovineHD0900009201	33481890	33478890	33484890							Y	nothing found
9	BovineHD0900009298	33856962	33853962	33859962							Y	protein coding	ROS1	ROS proto-oncogene 1, receptor tyrosine kinase	Human: proto-oncogene, highly-expressed in a variety of tumor cell lines
9	BovineHD0900009326	33971078	33968078	33974078					Y			nothing found
9	BovineHD0900009625	35110801	35107801	35113801						Y	Y	protein coding	FRK	fyn related Src family tyrosine kinase	Human: may function during G1 and S phase of the cell cycle and suppress growth.
9	BovineHD0900009629	35117635	35114635	35120635						Y	Y	protein coding	FRK cont.	fyn related Src family tyrosine kinase	Human: may function during G1 and S phase of the cell cycle and suppress growth.
9	BovineHD0900009640	35148451	35145451	35151451						Y	Y	nothing found
9	BovineHD0900009893	36043753	36040753	36046753			Y					nothing found
9	ARS-BFGL-NGS-10196	36608760	36605760	36611760							Y	protein coding	HS3ST5	heparan sulfate-glucosamine 3-sulfotransferase 5	Human: belongs to a group of heparan sulfate 3-O-sulfotransferases
9	BovineHD0900010329	37152990	37149990	37155990						Y		nothing found
9	BovineHD0900010380	37340326	37337326	37343326						Y		nothing found
9	ARS-BFGL-NGS-117511	37967702	37964702	37970702							Y	nothing found
9	BovineHD0900010961	39319628	39316628	39322628							Y	protein coding	TRAF3IP2	TRAF3 interacting protein 2	Human: play a central role in innate immunity in response to pathogens, inflammatory signals and stress. Inflammatory bowel disease (https://www.ncbi.nlm.nih.gov/pubmed/22445837)
9	BovineHD0900012281	44150668	44147668	44153668						Y		nothing found
9	BovineHD0900012567	45242773	45239773	45245773							Y	protein coding	PREP	prolyl endopeptidase	Human: involved in the maturation and degradation of peptide hormones and neuropeptides.
9	Hapmap50124-BTA-83568	45767377	45764377	45770377						Y	Y	protein coding	HACE1	HECT domain and ankyrin repeat containing E3 ubiquitin protein ligase 1	Human: tumors, celiac disease (https://www.ncbi.nlm.nih.gov/pubmed/21326284, https://www.ncbi.nlm.nih.gov/homologene/10807)	Metabolism
9	BovineHD0900031461	47704372	47701372	47707372						Y		nothing found
9	BovineHD0900013334	48418638	48415638	48421638							Y	nothing found
9	BovineHD0900014486	52617854	52614854	52620854						Y		nothing found
9	BovineHD0900014510	52681413	52678413	52684413						Y		uncharacterized	LOC101905474	uncharacterized LOC101905474
9	BovineHD0900014754	53537539	53534539	53540539						Y		protein coding	KLHL32	kelch like family member 32	Human body mass index (https://www.ncbi.nlm.nih.gov/pubmed/23583978/, https://www.ncbi.nlm.nih.gov/homologene/14173)	Metabolism
9	BovineHD0900014930	54194323	54191323	54197323						Y		nothing found
9	BovineHD0900015857	57981018	57978018	57984018							Y	nothing found
9	ARS-BFGL-NGS-70890	59619559	59616559	59622559			Y					nothing found
9	BovineHD0900016814	61229170	61226170	61232170			Y					protein coding	GJA10	gap junction protein alpha 10	Mice and zebrafish: retina conformation (https://www.ncbi.nlm.nih.gov/pubmed/22855819, https://www.ncbi.nlm.nih.gov/pubmed/22357795). Mice: expressed in olfactory tissues (https://www.ncbi.nlm.nih.gov/pubmed/21840349), expressed during development and in harmaline-tremor model (https://www.ncbi.nlm.nih.gov/pubmed/20849935)
9	BovineHD0900016840	61353037	61350037	61356037						Y		protein coding	MDN1	midasin AAA ATPase 1	No obvious function.
9	BovineHD0900016995	61814387	61811387	61817387						Y	Y	nothing found
9	BovineHD0900017144	62350854	62347854	62353854							Y	nothing found
9	BovineHD0900017147	62354770	62351770	62357770							Y	nothing found
9	BovineHD4100007562	73958857	73955857	73961857							Y	nothing found
9	BovineHD0900021793	78158947	78155947	78161947	Y							pseudogene	LOC100296379	cytochrome c oxidase subunit NDUFA4 pseudogene
9	BovineHD0900023584	84407907	84404907	84410907			Y			Y		protein coding	GRM1	glutamate receptor, metabotropic 1	Mice: cerebellar function (https://www.ncbi.nlm.nih.gov/pubmed/24523559), cancer (https://www.ncbi.nlm.nih.gov/pubmed/23085756). Human: schizophrenia treatment (https://www.ncbi.nlm.nih.gov/pubmed/24334926), HIV-associated neurocognitive disorders (https://www.ncbi.nlm.nih.gov/pubmed/23620748), recovery from ischemia (https://www.ncbi.nlm.nih.gov/pubmed/23109136)
9	BovineHD0900024134	86168520	86165520	86171520				Y				nothing found
9	BovineHD0900024205	86370573	86367573	86373573					Y			nothing found
9	BovineHD0900024378	86911996	86908996	86914996							Y	protein coding	SASH1 cont.	SAM and SH3 domain containing 1	Human: cancer (https://www.ncbi.nlm.nih.gov/pubmed/24344014, https://www.ncbi.nlm.nih.gov/pubmed/23108792)
9	BovineHD0900024388	86932425	86929425	86935425	Y							protein coding	SASH1	SAM and SH3 domain containing 1	Human: cancer (https://www.ncbi.nlm.nih.gov/pubmed/24344014, https://www.ncbi.nlm.nih.gov/pubmed/23108792)
9	BovineHD0900025120	89099282	89096282	89102282	Y							protein coding	PLEKHG1	pleckstrin homology and RhoGEF domain containing G1	Human: blood pressure (https://www.ncbi.nlm.nih.gov/pubmed/23972371, https://www.ncbi.nlm.nih.gov/pubmed/24058526), osteoporosis (https://www.ncbi.nlm.nih.gov/pubmed/20641033), panic disorder (https://www.ncbi.nlm.nih.gov/pubmed/19165232), alcohol and nicotine co-dependence (https://www.ncbi.nlm.nih.gov/pubmed/22488850), cognitive decline in Alzheimer's disease (https://www.ncbi.nlm.nih.gov/pubme…
9	Hapmap34846-BES9_Contig542_948	91090826	91087826	91093826							Y	protein coding	MTRF1L	mitochondrial translational release factor 1 like	Human: mitochondrial translation termination (https://www.ncbi.nlm.nih.gov/gene/54516)
9	BovineHD0900026858	94736511	94733511	94739511			Y					ncRNA	LOC104969631	uncharacterized LOC104969631
9	BovineHD0900027103	95521905	95518905	95524905						Y		nothing found
9	ARS-BFGL-NGS-114319	99840865	99837865	99843865							Y	nothing found
9	BovineHD0900029200	100688968	100685968	100691968			Y					nothing found
10	BovineHD1000000061	379817	376817	382817	Y							pseudogene	LOC783248	olfactory receptor 5W2-like
10	BovineHD1000000167	634427	631427	637427							Y	protein coding	MCC	mutated in colorectal cancers	Human: candidate colorectal tumor suppressor gene that is thought to negatively regulate cell cycle progression (https://www.ncbi.nlm.nih.gov/gene/4163).
10	BovineHD1000000952	3054338	3051338	3057338	Y							protein coding	KCNN2	potassium calcium-activated channel subfamily N member 2	Cattle: brain cell proliferation (https://www.ncbi.nlm.nih.gov/pubmed/17062575/)
10	BovineHD1000001260	4126879	4123879	4129879			Y					protein coding	CCDC112	coiled-coil domain containing 112	Human: stem cell (https://www.ncbi.nlm.nih.gov/pubmed/12226475, https://www.ncbi.nlm.nih.gov/pubmed/16183747)
10	BovineHD1000001311	4281095	4278095	4284095						Y	Y	nothing found
10	BovineHD1000030501	4286473	4283473	4289473					Y			nothing found
10	BovineHD1000001928	6252944	6249944	6255944						Y		nothing found
10	BovineHD1000001939	6276982	6273982	6279982						Y		nothing found
10	BovineHD1000002083	6606117	6603117	6609117						Y		protein coding	ANKRD31	ankyrin repeat domain 31	Human: various cellular processes.
10	BovineHD1000002141	6800278	6797278	6803278						Y		protein coding	COL4A3BP	collagen type IV alpha 3 binding protein	Human: autoimmune Goodpasture disease.
10	BovineHD1000002222	7076781	7073781	7079781						Y		nothing found
10	BovineHD1000002728	8311825	8308825	8314825						Y		nothing found
10	ARS-BFGL-NGS-106806	9558767	9555767	9561767						Y		protein coding	LHFPL2	LHFPL tetraspan subfamily member 2
10	BovineHD1000003475	10476355	10473355	10479355							Y	protein coding	HOMER1	homer scaffold protein 1
10	BovineHD4100007853	10477930	10474930	10480930							Y	protein coding	HOMER1 cont.	homer scaffold protein 1
10	BovineHD1000003490	10518024	10515024	10521024			Y					nothing found
10	BovineHD1000003695	10973678	10970678	10976678			Y					protein coding	THBS4	thrombospondin 4	Cattle: erythroid cell proliferation (https://www.ncbi.nlm.nih.gov/pubmed/15474480/). Mice: eye inflamation (https://www.ncbi.nlm.nih.gov/pubmed/24086667). Human: cancer (https://www.ncbi.nlm.nih.gov/pubmed/23942617, https://www.ncbi.nlm.nih.gov/pubmed/21701537), Alzheimer (https://www.ncbi.nlm.nih.gov/pubmed/23420636), myocardium remodeling (https://www.ncbi.nlm.nih.gov/pubmed/22362893) and func…
10	BovineHD1000003950	11590412	11587412	11593412						Y	Y	protein coding	TXNDC16	thioredoxin domain containing 16	Human: immunity
10	BovineHD1000003998	11766316	11763316	11769316	Y							nothing found
10	BovineHD1000004441	13095223	13092223	13098223						Y		protein coding	MEGF11	multiple EGF like domains 11
10	BovineHD1000004512	13333951	13330951	13336951			Y					protein coding	ZWILCH	zwilch kinetochore protein	Human: chromosomal instability and cancer outcome (https://www.ncbi.nlm.nih.gov/pubmed/19008095), mitosis (https://www.ncbi.nlm.nih.gov/pubmed/15824131)
10	BovineHD1000004642	13836178	13833178	13839178						Y		nothing found
10	BovineHD1000005408	16267744	16264744	16270744			Y					protein coding	KIF23	kinesin family member 23	Human: congenital anemia (https://www.ncbi.nlm.nih.gov/pubmed/23570799), cancer (https://www.ncbi.nlm.nih.gov/pubmed/21904957), mitosis (https://www.ncbi.nlm.nih.gov/pubmed/16461284), cell cycle (https://www.ncbi.nlm.nih.gov/pubmed/15282614). C.elegans: epidermal morphogenesis (https://www.ncbi.nlm.nih.gov/pubmed/18265015)
10	BovineHD1000005425	16303603	16300603	16306603			Y					protein coding	KIF23	kinesin family member 23	Human: congenital anemia (https://www.ncbi.nlm.nih.gov/pubmed/23570799), cancer (https://www.ncbi.nlm.nih.gov/pubmed/21904957), mitosis (https://www.ncbi.nlm.nih.gov/pubmed/16461284), cell cycle (https://www.ncbi.nlm.nih.gov/pubmed/15282614). C.elegans: epidermal morphogenesis (https://www.ncbi.nlm.nih.gov/pubmed/18265015)
10	BovineHD1000005612	16781837	16778837	16784837							Y	nothing found
10	BovineHD1000030536	16841539	16838539	16844539				Y				nothing found
10	BovineHD4100007937	18162657	18159657	18165657							Y	nothing found
10	BovineHD1000006687	20547720	20544720	20550720						Y		ncRNA	LOC104973073	uncharacterized LOC104973073
10	BovineHD1000006707	20656036	20653036	20659036							Y	nothing found
10	BovineHD1000007062	21800676	21797676	21803676						Y	Y	protein coding	RBM23	RNA binding motif protein 23
10	BovineHD1000007099	21989448	21986448	21992448						Y		nothing found
10	BovineHD1000007972	24299374	24296374	24302374							Y	nothing found
10	BovineHD1000008558	26297550	26294550	26300550							Y	nothing found
10	BovineHD1000008740	26785027	26782027	26788027							Y	protein coding	TEP1	telomerase associated protein 1
10	BovineHD1000008825	27001939	26998939	27004939	Y					Y	Y	protein coding	LOC783998/OR11G2	olfactory receptor 11G2	Dog and others: olphact (https://www.ncbi.nlm.nih.gov/pubmed/21846747, https://www.ncbi.nlm.nih.gov/pubmed/10089886)	Olfaction
10	BovineHD1000009306	28423938	28420938	28426938	Y							protein coding	SLC12A6	solute carrier family 12 member 6	Human: agenesis (https://www.ncbi.nlm.nih.gov/entrez/dispomim.cgi?id=218000), motor and sensory neuropathy (https://www.ncbi.nlm.nih.gov/pubmed/24341143), cancer (https://www.ncbi.nlm.nih.gov/pubmed/22776998), K-Cl transport (https://www.ncbi.nlm.nih.gov/pubmed/23593405, https://www.ncbi.nlm.nih.gov/pubmed/22732406), sensory neurons (https://www.ncbi.nlm.nih.gov/pubmed/22609694)
10	BovineHD1000009366	28591219	28588219	28594219						Y		protein coding x2	CHRM5/AVEN	cholinergic receptor muscarinic 5/apoptosis and caspase activation inhibitor	No info/AVEN: bovine oocytes (https://www.ncbi.nlm.nih.gov/pubmed/24174577/, https://www.ncbi.nlm.nih.gov/gene?cmd=retrieve&dopt=full_report&list_uids=512666)	Reproduction
10	BovineHD1000009446	28779972	28776972	28782972							Y	protein coding	AVEN cont.	cholinergic receptor muscarinic 5/apoptosis and caspase activation inhibitor	No info/AVEN: bovine oocytes (https://www.ncbi.nlm.nih.gov/pubmed/24174577/, https://www.ncbi.nlm.nih.gov/gene?cmd=retrieve&dopt=full_report&list_uids=512666)
10	BovineHD1000009529	28957070	28954070	28960070							Y	protein coding	RYR3	ryanodine receptor 3	Human: involved in skeletal muscle contraction (https://www.ncbi.nlm.nih.gov/gene/6263).
10	BovineHD1000009586	29090554	29087554	29093554							Y	protein coding	RYR3 cont.	ryanodine receptor 3	Human: involved in skeletal muscle contraction (https://www.ncbi.nlm.nih.gov/gene/6263).
10	BovineHD1000009763	29589445	29586445	29592445							Y	protein coding	FMN1	formin 1	Human: formation of adherens junction and the polymerization of linear actin cables. Mice: associated with limb deformity.
10	BovineHD1000010085	31067150	31064150	31070150	Y							protein coding	DPH6	diphthamine biosynthesis 6	Zebrafish: body plan and bilateral formation (https://www.ncbi.nlm.nih.gov/pubmed/18342848). Yeast: diphthamide synthesis (https://www.ncbi.nlm.nih.gov/pubmed/23169644, https://www.ncbi.nlm.nih.gov/pubmed/23468660). Human: aging of menstrual cycle (https://www.ncbi.nlm.nih.gov/pubmed/24045676), attention deficit/hyperactivity disorder (https://www.ncbi.nlm.nih.gov/pubmed/20732626), perpheral sens…	Reproduction
10	BovineHD1000010505	32917770	32914770	32920770						Y		nothing found
10	BovineHD1000010576	33197172	33194172	33200172						Y		nothing found
10	BovineHD1000010648	33596907	33593907	33599907		Y						nothing found
10	BovineHD1000010655	33641896	33638896	33644896			Y					nothing found
10	BovineHD1000011226	35763663	35760663	35766663							Y	protein coding	EIF2AK4	eukaryotic translation initiation factor 2 alpha kinase 4	A.k.a. Gcn2: bovine mammary epithelial cells
10	BovineHD1000011323	36146862	36143862	36149862						Y	Y	protein coding	IVD	isovaleryl-CoA dehydrogenase	Human: mitochondrial matrix enzyme that catalyzes the third step in leucine catabolism.
10	ARS-BFGL-NGS-60218	36419341	36416341	36422341						Y		protein coding	RMDN3	regulator of microtubule dynamics 3
10	BovineHD1000011388	36503572	36500572	36506572			Y				Y	protein coding	SPINT1	serine peptidase inhibitor, Kunitz type 1	Human: cancer (https://www.ncbi.nlm.nih.gov/pubmed/23393351, https://www.ncbi.nlm.nih.gov/pubmed/22262311), epithelial integrity in different tissues/organs (https://www.ncbi.nlm.nih.gov/pubmed/21840293, https://www.ncbi.nlm.nih.gov/pubmed/19223533, https://www.ncbi.nlm.nih.gov/pubmed/19222607).
10	BovineHD1000011544	37296732	37293732	37299732						Y		protein coding	MAPKBP1	mitogen-activated protein kinase binding protein 1
10	BovineHD1000011620	37515272	37512272	37518272						Y	Y	protein coding	PLA2G4E	phospholipase A2 group IVE	Human regulation of membrane tubule-mediated transport.
10	BovineHD1000011675	37699271	37696271	37702271						Y		protein coding	VPS39	VPS39, HOPS complex subunit
10	BovineHD1000011677	37704455	37701455	37707455						Y		protein coding	VPS39 cont.	VPS39, HOPS complex subunit
10	BovineHD1000012110	39272410	39269410	39275410						Y		nothing found
10	BovineHD1000012148	39458760	39455760	39461760							Y	nothing found
10	BovineHD1000012511	40815448	40812448	40818448							Y	protein coding	MDGA2	MAM domain containing glycosylphosphatidylinositol anchor 2
10	BovineHD1000012573	41032738	41029738	41035738							Y	nothing found
10	BovineHD1000012658	41424995	41421995	41427995	Y							nothing found
10	BovineHD1000012769	42035136	42032136	42038136	Y							nothing found
10	BovineHD1000013009	43138156	43135156	43141156							Y	protein coding	SOS2	SOS Ras/Rho guanine nucleotide exchange factor 2
10	BovineHD1000013186	43955148	43952148	43958148						Y	Y	protein coding	TRIM9	tripartite motif containing 9
10	BovineHD1000013215	44036414	44033414	44039414	Y							pseudogene	LOC783735	cleavage and polyadenylation specificity factor subunit 7 pseudogene
10	BovineHD1000013983	46682608	46679608	46685608						Y	Y	uncharacterized	LOC101908121	uncharacterized LOC101908121
10	BovineHD1000014116	47115754	47112754	47118754							Y	uncharacterized	LOC104973151	uncharacterized LOC104973151
10	ARS-BFGL-NGS-35036	47601270	47598270	47604270							Y	protein coding	TLN2	talin 2	Human: assembly of actin filaments and in spreading and migration of various cell types, including fibroblasts and osteoclasts.
10	BovineHD1000014317	47625847	47622847	47628847							Y	protein coding	TLN2	talin 2	Human: assembly of actin filaments and in spreading and migration of various cell types, including fibroblasts and osteoclasts.
10	BovineHD1000014576	48408282	48405282	48411282							Y	nothing found
10	BovineHD1000014719	48849344	48846344	48852344							Y	ncRNA	LOC104973152	uncharacterized LOC104973152
10	BovineHD1000014976	49676294	49673294	49679294	Y							protein coding	RORA	RAR related orphan receptor A	Human: circadian transcription factor (https://www.ncbi.nlm.nih.gov/pubmed/24196956), brain function (https://www.ncbi.nlm.nih.gov/pubmed/22223133), osteoblast metabolic activity (https://www.ncbi.nlm.nih.gov/pubmed/21480365), Autism (https://www.ncbi.nlm.nih.gov/pubmed/21359227), age-related macular degeneration (https://www.ncbi.nlm.nih.gov/pubmed/21060049). Rat: inflamatory response (https://w…	Metabolism
10	BovineHD1000015214	50566382	50563382	50569382						Y		nothing found
10	BovineHD1000015514	51822741	51819741	51825741						Y	Y	protein coding	LIPC	lipase C, hepatic type	LIPC Human: coronary artery disease (https://www.ncbi.nlm.nih.gov/pubmed/23874450), type 2 diabetes mellitus (https://www.ncbi.nlm.nih.gov/pubmed/23351562), age-related macular degeneration (https://www.ncbi.nlm.nih.gov/pubmed/23348725), cancer (https://www.ncbi.nlm.nih.gov/pubmed/23343765), metabolism (https://www.ncbi.nlm.nih.gov/pubmed/22935046), hair growth and type (https://www.ncbi.nlm.nih.…
10	BovineHD1000015540	51897331	51894331	51900331	Y							protein coding/ncRNA	LIPC cont. /LOC101903685	lipase C, hepatic type/uncharacterized LOC101903685	LIPC Human: coronary artery disease (https://www.ncbi.nlm.nih.gov/pubmed/23874450), type 2 diabetes mellitus (https://www.ncbi.nlm.nih.gov/pubmed/23351562), age-related macular degeneration (https://www.ncbi.nlm.nih.gov/pubmed/23348725), cancer (https://www.ncbi.nlm.nih.gov/pubmed/23343765), metabolism (https://www.ncbi.nlm.nih.gov/pubmed/22935046), hair growth and type (https://www.ncbi.nlm.nih.…
10	BovineHD1000015748	52719549	52716549	52722549							Y	protein coding	MYZAP	myocardial zonula adherens protein	Human: abundantly expressed in cardiac tissue.
10	BovineHD1000015818	52897917	52894917	52900917						Y		protein coding	CGNL1	cingulin like 1	Human: mediates junction assembly and maintenance by regulating the activity of the small GTPases RhoA and Rac1.
10	BovineHD1000016181	54506943	54503943	54509943						Y	Y	protein coding	NEDD4	neural precursor cell expressed, developmentally down-regulated 4, E3 ubiquitin protein ligase	Human: It plays critical role in the regulation of a number of membrane receptors.
10	BovineHD1000016456	55530250	55527250	55533250	Y							nothing found
10	BovineHD1000016718	56313135	56310135	56316135						Y	Y	protein coding	UNC13C	unc-13 homolog C
10	BovineHD4100008177	58341715	58338715	58344715							Y	protein coding/pseudo	BCL2L10/LOC101905597	BCL2 like 10/T-complex protein 1 subunit delta pseudogene	BCL2L10 Human: Overexpression suppress cell apoptosis possibly through the prevention of cytochrome C release from the mitochondria/NA
10	BovineHD1000017436	59423320	59420320	59426320							Y	nothing found
10	BovineHD4100008187	61099281	61096281	61102281						Y	Y	protein coding	FAM227B	family with sequence similarity 227 member B
10	BovineHD1000017908	62031914	62028914	62034914						Y	Y	protein coding	FBN1	fibrillin 1	Structural component of calcium-binding microfibrils that provide force-bearing structural support in elastic and nonelastic connective tissue throughout the body. Mutations associated with Marfan syndrome and the related MASS phenotype, as well as ectopia lentis syndrome, Weill-Marchesani syndrome, Shprintzen-Goldberg syndrome and neonatal progeroid syndrome (https://www.ncbi.nlm.nih.gov/pubmed/…	Production traits
10	BovineHD1000018288	63217046	63214046	63220046							Y	nothing found
10	BovineHD1000018324	63372860	63369860	63375860							Y	nothing found
10	BovineHD1000018959	65858066	65855066	65861066							Y	nothing found
10	BovineHD1000019889	69305025	69302025	69308025						Y		protein coding	TMEM260	transmembrane protein 260
10	BovineHD1000019917	69486927	69483927	69489927						Y	Y	nothing found
10	BovineHD1000020156	70354488	70351488	70357488						Y	Y	protein coding/ncRNA	SLC35F4/LOC101904325	solute carrier family 35 member F4/uncharacterized LOC101904325	Bipolar disorder/No info.
10	ARS-BFGL-NGS-94765	71105511	71102511	71108511	Y							protein coding	KIAA0586	KIAA0586 ortholog	Chicken: embryo development and Hedgehog signaling (https://www.ncbi.nlm.nih.gov/pubmed/16959240, https://www.ncbi.nlm.nih.gov/pubmed/15554946). Chicken and others: cilia formation essential for Hedgehog signaling and more (https://www.ncbi.nlm.nih.gov/pubmed/19144723, https://www.ncbi.nlm.nih.gov/pubmed/21750036)
10	BTB-00435791	72280968	72277968	72283968		Y						protein coding	RTN1	reticulon 1	Human: neurodegenerative disorders (https://www.ncbi.nlm.nih.gov/pubmed/23559015, https://www.ncbi.nlm.nih.gov/pubmed/16505974), metal binding (https://www.ncbi.nlm.nih.gov/pubmed/22522967), apoptosis (https://www.ncbi.nlm.nih.gov/pubmed/19668229), cancer (https://www.ncbi.nlm.nih.gov/pubmed/19668229)
10	BTB-01332940	73417064	73414064	73420064			Y					protein coding	SLC38A6	solute carrier family 38 member 6
10	BovineHD1000021406	75301933	75298933	75304933			Y					protein coding	KCNH5	potassium voltage-gated channel subfamily H member 5	Human: epilepsy and autism (https://www.ncbi.nlm.nih.gov/pubmed/24133262). Plant and mammals: potassium channels (https://www.ncbi.nlm.nih.gov/pubmed/17976154, https://www.ncbi.nlm.nih.gov/pubmed/12135768)
10	BovineHD1000021813	76494679	76491679	76497679						Y	Y	protein coding	SYNE2	spectrin repeat containing nuclear envelope protein 2	Nuclear outer membrane protein that binds cytoplasmic F-actin, aids in the maintenance of the structural integrity of the nucleus
10	BovineHD1000022003	77127581	77124581	77130581		Y						nothing found
10	BovineHD1000022421	78432378	78429378	78435378							Y	nothing found
10	BovineHD1000022891	80337970	80334970	80340970		Y						protein coding	RAD51B	RAD51 paralog B	Human: cancer (https://www.ncbi.nlm.nih.gov/pubmed/21852249, https://www.ncbi.nlm.nih.gov/pubmed/21533530), somatic cell reparation (https://www.ncbi.nlm.nih.gov/pubmed/15952068), DNA damage sensor and hypersensitivity to UV (https://www.ncbi.nlm.nih.gov/pubmed/9788630, https://www.ncbi.nlm.nih.gov/pubmed/9878257)
10	BovineHD1000023017	80838028	80835028	80841028							Y	nothing found
10	BovineHD1000023130	81100666	81097666	81103666							Y	protein coding	ACTN1	actinin alpha 1	Encodes a nonmuscle, cytoskeletal, alpha actinin isoform
10	BovineHD4100008279	81830316	81827316	81833316							Y	nothing found
10	BovineHD1000024486	85918477	85915477	85921477					Y			protein coding	LIN52	lin-52 DREAM MuvB core complex component	Human: tumor suppressor (https://www.ncbi.nlm.nih.gov/pubmed/21498571), cell cycle (https://www.ncbi.nlm.nih.gov/pubmed/17531812)
10	BovineHD1000024487	85926541	85923541	85929541					Y			protein coding	LIN52	lin-52 DREAM MuvB core complex component	Human: tumor suppressor (https://www.ncbi.nlm.nih.gov/pubmed/21498571), cell cycle (https://www.ncbi.nlm.nih.gov/pubmed/17531812)
10	BovineHD1000025713	90091759	90088759	90094759			Y					protein coding	ADCK1	aarF domain containing kinase 1	Yeast: mtDNA inheritance (https://www.ncbi.nlm.nih.gov/pubmed/18245340). Human: Antibody immuno diversity (https://www.ncbi.nlm.nih.gov/pubmed/10524770)
10	BovineHD1000026940	93267640	93264640	93270640						Y		protein coding	CEP128	centrosomal protein 128	C14orf145-CEP128: Human body size and adiposity (https://www.ncbi.nlm.nih.gov/pubmed/20966902/, https://www.ncbi.nlm.nih.gov/gene/145508)	Production traits
10	BovineHD1000027585	95430608	95427608	95433608						Y		uncharacterized x2	LOC101905815/LOC100140640	uncharacterized LOC101905815/uncharacterized LOC100140640
10	BovineHD1000028442	98307054	98304054	98310054			Y					protein coding	FLRT2	fibronectin leucine rich transmembrane protein 2	Human: cell cycle (https://www.ncbi.nlm.nih.gov/pubmed/21769912), age at menarche (https://www.ncbi.nlm.nih.gov/pubmed/23599027). Mice and human: development (https://www.ncbi.nlm.nih.gov/pubmed/16872596, https://www.ncbi.nlm.nih.gov/pubmed/18448090, http://www.sciencedirect.com/science/article/pii/S1567133X09000787)
10	BovineHD1000029702	102166142	102163142	102169142			Y					protein coding	FOXN3	forkhead box N3
10	BovineHD1000029777	102309819	102306819	102312819						Y		protein coding	FOXN3 cont.	forkhead box N3
10	BovineHD1000030408	103988090	103985090	103991090		Y						protein coding	EIF3J	eukaryotic translation initiation factor 3 subunit J	Human: sensitivity to metals (https://www.ncbi.nlm.nih.gov/pubmed/22804784), ribosomal function (https://www.ncbi.nlm.nih.gov/pubmed/15703437)
11	BovineHD1100000078	236868	233868	239868							Y	protein coding	FBLN7	fibulin 7	Humans: Sjögren syndrome; immune disorder (https://www.ncbi.nlm.nih.gov/gene/129804), cardiac defects and craniofacial anomalies (https://www.ncbi.nlm.nih.gov/pubmed/24694933).	Production traits
11	BovineHD1100000424	1259124	1256124	1262124						Y	Y	protein coding	ACOXL	acyl-CoA oxidase like	Human: leukemia, prostate cancer.
11	BovineHD1100001263	3498553	3495553	3501553	Y							protein coding	VWA3B	von Willebrand factor A domain containing 3B	Human and C.elegans: cell signaling. Mice: developmentally regulated gene in spermatogenic cell
11	BovineHD1100001605	4490699	4487699	4493699	Y				Y			protein coding	EIF5B	eukaryotic translation initiation factor 5B
11	BovineHD1100001817	5033413	5030413	5036413							Y	protein coding	AFF3	AF4/FMR2 family member 3	May function in lymphoid development and oncogenesis.
11	BovineHD1100002309	6209414	6206414	6212414					Y			protein coding x2	CNOT11/RNF149	CCR4-NOT transcription complex subunit 11/ring finger protein 149	CNOT11 Human: cancer over expression (https://www.ncbi.nlm.nih.gov/pubmed/10497265), RNA transcription (https://www.ncbi.nlm.nih.gov/pubmed/22195968); Drosophila: neuromuscular junction (https://www.ncbi.nlm.nih.gov/pubmed/20036230), tissue specific defects (https://www.ncbi.nlm.nih.gov/pubmed/18723885)//RNF149 Mice: cancer (https://www.ncbi.nlm.nih.gov/pubmed/22628551), muscular formation (https…
11	BovineHD4100008525	7458861	7455861	7461861			Y					protein coding	TMEM182	transmembrane protein 182	Human: neuronal targeting during development (https://www.ncbi.nlm.nih.gov/pubmed/15475267)
11	BTA-103199-no-rs	7762423	7759423	7765423			Y					nothing found
11	BovineHD1100002975	8170939	8167939	8173939							Y	nothing found
11	BovineHD1100003390	9685257	9682257	9688257			Y					protein coding	POLE4	DNA polymerase epsilon 4, accessory subunit	Human: polymerase and DNA binding (https://www.ncbi.nlm.nih.gov/pubmed/12806123; https://www.ncbi.nlm.nih.gov/pubmed/14500819)
11	BovineHD1100003769	11160513	11157513	11163513							Y	protein coding	FBXO41	F-box protein 41	Plays a role in phosphorylation-dependent ubiquitination. Associated with Parkinson's Disease (https://www.ncbi.nlm.nih.gov/pubmed/23777664)
11	BovineHD1100003867	11392628	11389628	11395628			Y					protein coding	SFXN5	sideroflexin 5	Human: immune response (https://www.ncbi.nlm.nih.gov/pubmed/11920565); Mice: flexed-tail phenotype (https://www.ncbi.nlm.nih.gov/pubmed/11274051)
11	BovineHD1100003932	11588794	11585794	11591794	Y							nothing found
11	BovineHD1100003999	12004405	12001405	12007405			Y					protein coding	EXOC6B	exocyst complex component 6B
11	BovineHD1100004596	14052155	14049155	14055155			Y					nothing found
11	ARS-BFGL-NGS-3795	16856278	16853278	16859278			Y					nothing found
11	BovineHD1100005277	16927003	16924003	16930003			Y					nothing found
11	BovineHD1100005289	16974602	16971602	16977602							Y	nothing found
11	BovineHD1100006241	20684587	20681587	20687587	Y							nothing found
11	BovineHD4100008612	21536472	21533472	21539472							Y	protein coding	CDKL4	cyclin dependent kinase like 4	No obvious function.
11	BovineHD1100006855	22623015	22620015	22626015						Y		protein coding	SLC8A1	solute carrier family 8 member A1	A.k.a. NCX1 Bovine, human: cardiac function (https://www.ncbi.nlm.nih.gov/pubmed/12502572, https://www.ncbi.nlm.nih.gov/gene?cmd=retrieve&dopt=full_report&list_uids=337925).
11	BovineHD1100007326	24356707	24353707	24359707							Y	nothing found
11	BovineHD1100007875	26367956	26364956	26370956				Y				nothing found
11	BovineHD1100008089	27152932	27149932	27155932	Y							nothing found
11	BovineHD1100008489	28569974	28566974	28572974							Y	nothing found
11	BovineHD1100009542	31691533	31688533	31694533							Y	nothing found
11	BovineHD1100009621	32043898	32040898	32046898							Y	nothing found
11	BovineHD1100010489	35425472	35422472	35428472							Y	ncRNA	LOC104973343	uncharacterized LOC104973343
11	BovineHD1100031591	38149607	38146607	38152607				Y				protein coding	PPP4R3B	protein phosphatase 4 regulatory subunit 3B	Human: DNA damage response (https://www.ncbi.nlm.nih.gov/pubmed/22491012), cell division (https://www.ncbi.nlm.nih.gov/pubmed/15616564), hepatic glucogenesis (https://www.ncbi.nlm.nih.gov/pubmed/20876121); Rats: dietary cholesterol (https://www.ncbi.nlm.nih.gov/pubmed/18753676)
11	BovineHD1100011773	39946429	39943429	39949429			Y					nothing found
11	BovineHD1100012135	41406639	41403639	41409639		Y						nothing found
11	Hapmap40407-BTA-23049	44531959	44528959	44534959							Y	protein coding	RANBP2	RAN binding protein 2	Human: nucleocytoplasmic transport processes (https://www.ncbi.nlm.nih.gov/gene?cmd=retrieve&dopt=full_report&list_uids=785768)
11	BovineHD1100013320	45887802	45884802	45890802					Y			protein coding	NCK2	NCK adaptor protein 2	Human: glaucoma (https://www.ncbi.nlm.nih.gov/pubmed/23349798), opiates addiction (https://www.ncbi.nlm.nih.gov/pubmed/23533358), cancer (https://www.ncbi.nlm.nih.gov/pubmed/21992144); C.elegans: neuronal guidance (https://www.ncbi.nlm.nih.gov/pubmed/21443870)
11	BovineHD1100014971	50858311	50855311	50861311							Y	nothing found
11	ARS-BFGL-NGS-11740	54193489	54190489	54196489						Y	Y	nothing found
11	BovineHD1100015767	54261163	54258163	54264163	Y							nothing found
11	BovineHD1100016661	57612186	57609186	57615186							Y	nothing found
11	BovineHD1100017859	62956554	62953554	62959554					Y			ncRNA	LOC104973398	uncharacterized LOC104973398
11	BovineHD1100019926	70081854	70078854	70084854							Y	protein coding	LOC104968430	ALK tyrosine kinase receptor-like
11	BovineHD1100020314	70873390	70870390	70876390		Y						protein coding	WDR43	WD repeat domain 43	Human: childhood cirrhosis (https://www.ncbi.nlm.nih.gov/pubmed/20385600), ribosomal biogenesis (https://www.ncbi.nlm.nih.gov/pubmed/12068309, https://www.ncbi.nlm.nih.gov/pubmed/18604275); Zebrafish: hematopoiesis (https://www.ncbi.nlm.nih.gov/pubmed/19332767), early development (https://www.ncbi.nlm.nih.gov/pubmed/12006978)
11	BovineHD1100020324	70915880	70912880	70918880					Y			protein coding x2	SPDYA/TRMT61B	speedy/RINGO cell cycle regulator family member A/tRNA methyltransferase 61B	Human: growth and division (https://www.ncbi.nlm.nih.gov/pubmed/24434210), apoptosis during testis development (https://www.ncbi.nlm.nih.gov/pubmed/23685908), apoptosis in neurons (https://www.ncbi.nlm.nih.gov/pubmed/22751172), cancer (https://www.ncbi.nlm.nih.gov/pubmed/22447439, https://www.ncbi.nlm.nih.gov/pubmed/19686732). Rats: spermatogenesis (https://www.ncbi.nlm.nih.gov/pubmed/20036869, h…
11	BovineHD1100020760	72727380	72724380	72730380	Y							protein coding	DPYSL5	dihydropyrimidinase like 5	Human: cancer (https://www.ncbi.nlm.nih.gov/pubmed/23298946, https://www.ncbi.nlm.nih.gov/pubmed/18769332), autoimmune disease (https://www.ncbi.nlm.nih.gov/pubmed/18306241), cancer and neurological syndromes (https://www.ncbi.nlm.nih.gov/pubmed/18931014), sensory system (https://www.ncbi.nlm.nih.gov/pubmed/22437341), dendritic development (https://www.ncbi.nlm.nih.gov/pubmed/21289187). Mice: neu…
11	BovineHD1100021370	75018302	75015302	75021302						Y	Y	protein coding	FAM228B	family with sequence similarity 228 member B	No obvious function.
11	BovineHD1100021575	75502231	75499231	75505231							Y	protein coding	KLHL29	kelch like family member 29	Cancer.
11	BovineHD1100021663	75745065	75742065	75748065							Y	nothing found
11	BovineHD1100021714	75928834	75925834	75931834					Y			ncRNA	LOC101907994	uncharacterized LOC101907994
11	BovineHD1100021870	76422524	76419524	76425524				Y				nothing found
11	BovineHD1100022001	76879298	76876298	76882298					Y			nothing found
11	BovineHD1100023976	83367079	83364079	83370079						Y	Y	nothing found
11	BovineHD1100024117	83795989	83792989	83798989					Y			ncRNA	LOC104973449	uncharacterized LOC104973449
11	ARS-BFGL-NGS-106748	84974574	84971574	84977574			Y					nothing found
11	BovineHD1100025751	89283876	89280876	89286876						Y		nothing found
11	BovineHD1100025801	89444859	89441859	89447859						Y	Y	nothing found
11	BovineHD1100026001	89956767	89953767	89959767							Y	protein coding/tRNA	RNF144A/TRNAC-GCA	ring finger protein 144A/transfer RNA cysteine (anticodon GCA)	RNF144A Mouse: involved in embryonic development (https://www.ncbi.nlm.nih.gov/homologene/40982)/TRNAC-GCA: No info.
11	BovineHD1100026121	90317503	90314503	90320503	Y							nothing found
11	BovineHD1100026382	91004068	91001068	91007068			Y					nothing found
11	BovineHD1100026664	91834070	91831070	91837070			Y					nothing found
11	BovineHD1100027095	93083523	93080523	93086523			Y					protein coding	LHX6	LIM homeobox 6	Human: cancer suppressor (https://www.ncbi.nlm.nih.gov/pubmed/24157876, https://www.ncbi.nlm.nih.gov/pubmed/21240459), neuron migration (https://www.ncbi.nlm.nih.gov/pubmed/15201337), reproductive behaviours (https://www.ncbi.nlm.nih.gov/pubmed/15944132), tooth morphogenesis (https://www.ncbi.nlm.nih.gov/pubmed/23754753)	Reproduction
11	BovineHD1100027902	95999245	95996245	96002245				Y				protein coding	SCAI	suppressor of cancer cell invasion	Human: cnacer suppressor (https://www.ncbi.nlm.nih.gov/pubmed/23178076, https://www.ncbi.nlm.nih.gov/pubmed/19350017)
11	BovineHD1100028235	97165214	97162214	97168214						Y		protein coding	MVB12B	multivesicular body subunit 12B	Human: component of the ESCRT-I complex, which plays an essential role in HIV budding and endosomal protein sorting.
11	BovineHD1100028575	98171959	98168959	98174959				Y				protein coding x2	ZNF79/SLC2A8	zinc finger protein 79/solute carrier family 2 member 8	ZNF79 Human: cancer (https://www.ncbi.nlm.nih.gov/pubmed/9380504)//SLC2A8 Cattle: milk production (https://www.ncbi.nlm.nih.gov/pubmed/25319117/). Mammals: metabolism (https://www.ncbi.nlm.nih.gov/pubmed/22822162), hearth function (https://www.ncbi.nlm.nih.gov/pubmed/16705176). Mice: reproduction and growth (https://www.ncbi.nlm.nih.gov/pubmed/22649075), activity levels (https://www.ncbi.nlm.nih.…	Milk production
11	BovineHD1100028826	99204394	99201394	99207394	Y							nothing found
11	BovineHD1100028849	99300050	99297050	99303050				Y	Y			protein coding/ncRNA	TBC1D13/LOC104973489	TBC1 domain family member 13/uncharacterized LOC104973489	TBC1D13 Mice: splicing factor (https://www.ncbi.nlm.nih.gov/pubmed/14640981)/NA
11	BovineHD1100028930	99702073	99699073	99705073				Y				nothing found
11	BovineHD1100029100	100200674	100197674	100203674	Y					Y	Y	nothing found
11	BovineHD1100029438	101233758	101230758	101236758						Y		nothing found
11	BovineHD1100029734	102209448	102206448	102212448							Y	nothing found
11	Hapmap57232-rs29024070	102704292	102701292	102707292							Y	protein coding	DDX31	DEAD-box helicase 31	Implicated in cellular processes involving alteration of RNA secondary structure such as translation initiation, nuclear and mitochondrial splicing, and ribosome and spliceosome assembly. Based on their distribution patterns, some members of this DEAD box protein family are believed to be involved in embryogenesis, spermatogenesis, and cellular growth and division.
11	BovineHD1100030183	103756562	103753562	103759562	Y							protein coding	QSOX2	quiescin sulfhydryl oxidase 2	Human: cell death (https://www.ncbi.nlm.nih.gov/pubmed/14633699), adult height (https://www.ncbi.nlm.nih.gov/pubmed/22503243, https://www.ncbi.nlm.nih.gov/pubmed/20189936)
11	BovineHD1100030437	104681476	104678476	104684476					Y			protein coding	VAV2	vav guanine nucleotide exchange factor 2	Mice?: cell protusion dynamics (https://www.ncbi.nlm.nih.gov/pubmed/23724134), collagen phagocytosis (https://www.ncbi.nlm.nih.gov/pubmed/18434624), cell spreading and migration (https://www.ncbi.nlm.nih.gov/pubmed/11448999, https://www.ncbi.nlm.nih.gov/pubmed/15161978, https://www.ncbi.nlm.nih.gov/pubmed/23615439), growth factor regulators (https://www.ncbi.nlm.nih.gov/pubmed/10982832). Xenopus:…
11	BovineHD1100030803	106167087	106164087	106170087				Y	Y			protein coding	SAPCD2	suppressor APC domain containing 2	Human: cell growth and cancer (https://www.ncbi.nlm.nih.gov/pubmed/23704824), cancer (https://www.ncbi.nlm.nih.gov/pubmed/23576022, https://www.ncbi.nlm.nih.gov/pubmed/23228105). Mice: somite formation (https://www.ncbi.nlm.nih.gov/pubmed/17531978)
11	BovineHD4100009288	106449563	106446563	106452563					Y			protein coding x2	MRPS2/C11H9orf116	mitochondrial ribosomal protein S2/chromosome 11 open reading frame, human C9orf116	MRPS2 Human: cancer (https://www.ncbi.nlm.nih.gov/pubmed/21182203), fetal development (https://www.ncbi.nlm.nih.gov/pubmed/22904065). Drosophila: gastrulation (https://www.ncbi.nlm.nih.gov/pubmed/19823683), hearth disease (https://www.ncbi.nlm.nih.gov/pubmed/21890737)//C11H9orf116 Human: cell cycle (https://www.ncbi.nlm.nih.gov/pubmed/18182857), DNA damage response (https://www.ncbi.nlm.nih.gov/p…
11	BovineHD1100030995	106674546	106671546	106677546							Y	protein coding	OLFM1	olfactomedin 1	Human: may have an essential role in nerve tissue.
11	BovineHD1100031085	106861085	106858085	106864085							Y	protein coding	COL5A1	collagen type V alpha 1 chain	Human: encodes an alpha chain for one of the low abundance fibrillar collagens. Associated with Ehlers-Danlos syndrome (EDS), characterized by fragile, hyperextensible skin and joint laxity (https://www.ncbi.nlm.nih.gov/pubmed/25845371/).	Production traits
11	BovineHD1100031207	107274061	107271061	107277061							Y	nothing found
12	BovineHD1200000255	1154083	1151083	1157083	Y							nothing found
12	BTB-01365357	1436093	1433093	1439093	Y							nothing found
12	BovineHD1200000497	1763389	1760389	1766389							Y	nothing found
12	BovineHD1200000498	1776714	1773714	1779714							Y	nothing found
12	BovineHD1200000952	3013735	3010735	3016735			Y					nothing found
12	BovineHD1200001451	4858422	4855422	4861422	Y		Y					nothing found
12	BovineHD1200002104	7480366	7477366	7483366						Y		nothing found
12	BovineHD1200002463	8959879	8956879	8962879			Y					nothing found
12	BovineHD1200002645	9625147	9622147	9628147			Y					nothing found
12	BovineHD1200002962	10559884	10556884	10562884							Y	nothing found
12	BovineHD1200003950	13477036	13474036	13480036							Y	protein coding	ENOX1	ecto-NOX disulfide-thiol exchanger 1	Human: involved in plasma membrane electron transport pathways.
12	BovineHD1200004381	14708558	14705558	14711558							Y	nothing found
12	BovineHD1200006491	21560076	21557076	21563076						Y		protein coding	NEK5	NIMA related kinase 5	Mitosis, cell death.
12	BovineHD1200006493	21580537	21577537	21583537						Y	Y	protein coding	NEK3	NIMA related kinase 3	Encodes a member of the NimA (never in mitosis A) family of serine/threonine protein kinases.
12	BovineHD1200007615	25200182	25197182	25203182			Y					protein coding	SPART	spartin	Cattle: protein binding (https://www.ncbi.nlm.nih.gov/pubmed/21707618/). Human: Troyer syndrome (https://www.ncbi.nlm.nih.gov/entrez/dispomim.cgi?id=275900, https://www.ncbi.nlm.nih.gov/pubmed/20301556), growth and survival of neurons (https://www.ncbi.nlm.nih.gov/pubmed/23439121), cancer (https://www.ncbi.nlm.nih.gov/pubmed/21499309)
12	BovineHD1200007897	26326957	26323957	26329957						Y	Y	protein coding	NBEA	neurobeachin	Encodes a member of a large, diverse group of A-kinase anchor proteins that target the activity of protein kinase A to specific subcellular sites. Mutations may be associated with a form of autism.
12	BovineHD1200008157	27328879	27325879	27331879							Y	nothing found
12	BovineHD4100009480	29181198	29178198	29184198							Y	nothing found
12	BovineHD1200009335	31756997	31753997	31759997					Y			protein coding	FLT1	fms related tyrosine kinase 1	Cattle: steatosis (https://www.ncbi.nlm.nih.gov/pubmed/27878895/), dominant follicle (https://www.ncbi.nlm.nih.gov/pubmed/27650571/), vascular endotelial growth (https://www.ncbi.nlm.nih.gov/pubmed/22016384/, https://www.ncbi.nlm.nih.gov/pubmed/21988522/)	Production traits
12	BovineHD1200009978	33887218	33884218	33890218							Y	protein coding	ATP8A2	ATPase, aminophospholipid transporter, class I, type 8A, member 2	Human: associated with a novel syndrome: encephalopathy, intellectual disability, severe hypotonia, chorea and optic atrophy (https://www.ncbi.nlm.nih.gov/pubmed/27679995, https://www.ncbi.nlm.nih.gov/gene/51761)
12	ARS-BFGL-NGS-14120	34262872	34259872	34265872							Y	nothing found
12	BovineHD1200010137	34536315	34533315	34539315			Y					protein coding	SPATA13	spermatogenesis associated 13	Human: cell migration (https://www.ncbi.nlm.nih.gov/pubmed/19151759), depressive syndrome and alchohol dependence (https://www.ncbi.nlm.nih.gov/pubmed/22064162), orofacial clefts (https://www.ncbi.nlm.nih.gov/pubmed/22419666), ischemic stroke (https://www.ncbi.nlm.nih.gov/pubmed/19910543), airflow (https://www.ncbi.nlm.nih.gov/pubmed/22837378). Mice: adenoma formation (https://www.ncbi.nlm.nih.go…
12	BovineHD1200010273	34984626	34981626	34987626	Y							nothing found
12	BovineHD1200010770	37011963	37008963	37014963						Y	Y	nothing found
12	BovineHD1200010891	37552209	37549209	37555209						Y	Y	nothing found
12	BovineHD1200011229	39425462	39422462	39428462							Y	nothing found
12	BovineHD1200012003	42841191	42838191	42844191						Y		nothing found
12	BovineHD1200012502	45080528	45077528	45083528			Y					nothing found
12	BovineHD1200012502	45080528	45077528	45083528			Y			Y		nothing found
12	BovineHD1200013860	50546322	50543322	50549322						Y		nothing found
12	BovineHD4100009607	50873370	50870370	50876370				Y				protein coding	TBC1D4	TBC1 domain family member 4	Human: exercise training (https://www.ncbi.nlm.nih.gov/pubmed/23801578), sodium pump (https://www.ncbi.nlm.nih.gov/pubmed/20943949), cancer (https://www.ncbi.nlm.nih.gov/pubmed/20574165). Human and others: insuline resistance (https://www.ncbi.nlm.nih.gov/pubmed/23078342), insuline resistance and lipid accumulation (https://www.ncbi.nlm.nih.gov/pubmed/22028408), insuline resistance and flucose in…
12	BovineHD1200014192	51420088	51417088	51423088			Y					nothing found
12	BovineHD1200014222	51495897	51492897	51498897							Y	nothing found
12	BovineHD1200014315	51853878	51850878	51856878						Y		nothing found
12	ARS-BFGL-BAC-13721	53040643	53037643	53043643	Y							protein coding	SCEL	sciellin	Human: cancer (https://www.ncbi.nlm.nih.gov/pubmed/15274303), keratinocyte cornified envelope (https://www.ncbi.nlm.nih.gov/pubmed/9813070, https://www.ncbi.nlm.nih.gov/pubmed/1377656, https://www.ncbi.nlm.nih.gov/pubmed/14632196), epithelial barrier (https://www.ncbi.nlm.nih.gov/pubmed/11112355), vascular adaptation to stress (https://www.ncbi.nlm.nih.gov/pubmed/19211270). Mice: respiratory fail…
12	BovineHD1200014818	53673582	53670582	53676582	Y							nothing found
12	BovineHD1200027004	53950539	53947539	53953539			Y					nothing found
12	BovineHD1200015155	54702428	54699428	54705428						Y		nothing found
12	BovineHD1200015217	54926963	54923963	54929963	Y							protein coding	NDFIP2	Nedd4 family interacting protein 2	Human: T-lymphocytes binding (https://www.ncbi.nlm.nih.gov/pubmed/12796489), sodium channel regulation (https://www.ncbi.nlm.nih.gov/pubmed/12050153), protein regulation (https://www.ncbi.nlm.nih.gov/pubmed/15252135), metals regulation (https://www.ncbi.nlm.nih.gov/pubmed/18776082), signaling pathways (https://www.ncbi.nlm.nih.gov/pubmed/20534535), cancer (https://www.ncbi.nlm.nih.gov/pubmed/2068…
12	BovineHD1200027014	56224967	56221967	56227967						Y		nothing found
12	BovineHD1200015999	58311798	58308798	58314798							Y	nothing found
12	BovineHD1200016146	58787306	58784306	58790306							Y	ncRNA	LOC104973612	uncharacterized LOC104973612
12	BovineHD1200016358	59705554	59702554	59708554							Y	nothing found
12	BovineHD1200017722	64570162	64567162	64573162			Y					nothing found
12	BovineHD1200017979	65783477	65780477	65786477	Y							nothing found
12	BovineHD1200018080	66238068	66235068	66241068			Y					nothing found
12	ARS-BFGL-NGS-117873	68271937	68268937	68274937			Y					protein coding	GPC6	glypican 6
12	BovineHD1200018882	68957672	68954672	68960672			Y					nothing found
12	BovineHD1200021708	76901389	76898389	76904389			Y					protein coding	DZIP1	DAZ interacting zinc finger protein 1	Zebrafish and others: Hedgehog signal transduction (https://www.ncbi.nlm.nih.gov/pubmed/15198976, https://www.ncbi.nlm.nih.gov/pubmed/19852954, https://www.ncbi.nlm.nih.gov/pubmed/12606279, https://www.ncbi.nlm.nih.gov/pubmed/23955340). Human: axonemail biogenesis (https://www.ncbi.nlm.nih.gov/pubmed/20014402)
12	BovineHD1200022433	78715444	78712444	78718444				Y				nothing found
12	BovineHD1200022543	79096880	79093880	79099880		Y						nothing found
12	BovineHD1200022906	80068010	80065010	80071010			Y					protein coding	UBAC2	UBA domain containing 2	Human: Behçet's disease (https://www.ncbi.nlm.nih.gov/pubmed/22455605, https://www.ncbi.nlm.nih.gov/pubmed/21918955), cancer (https://www.ncbi.nlm.nih.gov/pubmed/21700618, https://www.ncbi.nlm.nih.gov/pubmed/17342744), bipolar disorder and schizophrenia (https://www.ncbi.nlm.nih.gov/pubmed/11991713)
12	BovineHD1200023657	82235012	82232012	82238012			Y					protein coding	FGF14	fibroblast growth factor 14
12	BovineHD1200023930	82942988	82939988	82945988	Y		Y					nothing found
12	BovineHD1200024504	84555313	84552313	84558313	Y							nothing found
12	BovineHD1200024866	85797180	85794180	85800180			Y					nothing found
12	BovineHD1200025325	86964041	86961041	86967041	Y							nothing found
12	BovineHD1200025556	87526743	87523743	87529743							Y	nothing found
12	BovineHD1200025584	87647747	87644747	87650747			Y					nothing found
12	BTB-01518349	87824321	87821321	87827321						Y		protein coding	MYO16	myosin XVI	Proposed to act as a serine/threonine phosphatase-1 targeting or regulatory subunit. May regulate cell cycle progression, and may be associated with susceptibility to schizophrenia
12	BovineHD1200026533	90520979	90517979	90523979							Y	protein coding	F10	coagulation factor X	A.k.a. FX: Bovine, human, Blood coagulation (https://www.ncbi.nlm.nih.gov/pubmed/6330671/, https://www.ncbi.nlm.nih.gov/pubmed/26708756, https://www.ncbi.nlm.nih.gov/gene/2159)	Production traits
13	BovineHD1300000158	925739	922739	928739					Y			protein coding	PLCB1	phospholipase C beta 1	Cattle: epidermal growth factor (https://www.ncbi.nlm.nih.gov/pubmed/2732223/). Human: oxidative stress (https://www.ncbi.nlm.nih.gov/pubmed/23659438), cell proliferation (https://www.ncbi.nlm.nih.gov/pubmed/23656785), partial seizure in infancy (https://www.ncbi.nlm.nih.gov/pubmed/22690784), schizophrenia (https://www.ncbi.nlm.nih.gov/pubmed/22507702), myotonic dystrophies 1 and 2 (https://www.n…
13	BovineHD1300000273	1273471	1270471	1276471			Y			Y		protein coding	PLCB1 cont.	phospholipase C beta 1	Cattle: epidermal growth factor (https://www.ncbi.nlm.nih.gov/pubmed/2732223/). Human: oxidative stress (https://www.ncbi.nlm.nih.gov/pubmed/23659438), cell proliferation (https://www.ncbi.nlm.nih.gov/pubmed/23656785), partial seizure in infancy (https://www.ncbi.nlm.nih.gov/pubmed/22690784), schizophrenia (https://www.ncbi.nlm.nih.gov/pubmed/22507702), myotonic dystrophies 1 and 2 (https://www.n…
13	BovineHD1300001466	5797602	5794602	5800602		Y						nothing found
13	BovineHD1300001468	5800793	5797793	5803793						Y		nothing found
13	BovineHD1300001477	5845618	5842618	5848618	Y							nothing found
13	BovineHD1300001643	6472693	6469693	6475693			Y					nothing found
13	BovineHD1300001749	6812345	6809345	6815345						Y		protein coding	SPTLC3	serine palmitoyltransferase long chain base subunit 3	Human: linked with axonal peripheral neuropathy associated with progressive distal sensory loss and severe ulcerations (https://www.ncbi.nlm.nih.gov/pubmed/20920666/, https://www.ncbi.nlm.nih.gov/gene/55304).
13	BovineHD1300002003	7573705	7570705	7576705							Y	protein coding	SEL1L2	SEL1L2 ERAD E3 ligase adaptor subunit	No obvious function.
13	BovineHD1300002005	7576437	7573437	7579437						Y		protein coding	SEL1L2 cont.	SEL1L2 ERAD E3 ligase adaptor subunit	No obvious function.
13	BovineHD1300002512	9413764	9410764	9416764							Y	protein coding	MACROD2	MACRO domain containing 2	Human: involved in removing ADP-ribose from mono-ADP-ribosylated proteins.
13	BovineHD1300002928	10682341	10679341	10685341		Y						nothing found
13	BovineHD1300003638	12875841	12872841	12878841		Y						nothing found
13	BovineHD1300003958	13798115	13795115	13801115			Y					nothing found
13	BovineHD1300004060	14276200	14273200	14279200				Y	Y			nothing found
13	BovineHD1300004374	15487603	15484603	15490603						Y		nothing found
13	BovineHD1300004756	16657060	16654060	16660060			Y					nothing found
13	ARS-BFGL-BAC-15708	17492791	17489791	17495791					Y			protein coding	RBM17	RNA binding motif protein 17	Human: splicing (https://www.ncbi.nlm.nih.gov/pubmed/22615491,https://www.ncbi.nlm.nih.gov/pubmed/17589525), cancer and drug-resistance (https://www.ncbi.nlm.nih.gov/pubmed/14578179, https://www.ncbi.nlm.nih.gov/pubmed/16061639), type 1 diabetes (https://www.ncbi.nlm.nih.gov/pubmed/17676041)
13	BovineHD1300005449	18990491	18987491	18993491							Y	protein coding	PARD3	par-3 family cell polarity regulator	Affect asymmetrical cell division and direct polarized cell growth.
13	BovineHD1300006262	21545346	21542346	21548346			Y					nothing found
13	BovineHD1300006475	22141972	22138972	22144972			Y					nothing found
13	BovineHD1300006512	22276697	22273697	22279697							Y	nothing found
13	BovineHD1300006556	22410435	22407435	22413435			Y					protein coding	NEBL	nebulette	Human and mice: cardiac diseases and malformation (https://www.ncbi.nlm.nih.gov/pubmed/20951326, https://www.ncbi.nlm.nih.gov/pubmed/18823973, https://www.ncbi.nlm.nih.gov/pubmed/11822876, https://www.ncbi.nlm.nih.gov/pubmed/12504851). Human: cell migration and spreading (https://www.ncbi.nlm.nih.gov/pubmed/18677772), cancer (https://www.ncbi.nlm.nih.gov/pubmed/23340173)
13	BovineHD1300006922	24003859	24000859	24006859							Y	protein coding	PIP4K2A	phosphatidylinositol-5-phosphate 4-kinase type 2 alpha	Schizofrenia
13	BovineHD1300007068	24479478	24476478	24482478			Y					ncRNA/protein coding	LOC104973737/PTF1A	uncharacterized LOC104973737/pancreas specific transcription factor, 1a	NA//Human: diatebetes mellitus and cerebellar agenesis (https://www.ncbi.nlm.nih.gov/entrez/dispomim.cgi?id=609069, https://www.ncbi.nlm.nih.gov/pubmed/19650412). Human and others: pancreas development (https://www.ncbi.nlm.nih.gov/pubmed/24212882, https://www.ncbi.nlm.nih.gov/pubmed/23876428, https://www.ncbi.nlm.nih.gov/pubmed/23754747, https://www.ncbi.nlm.nih.gov/pubmed/18606784). Mice: cance…
13	BovineHD1300007093	24536364	24533364	24539364			Y					protein coding	LOC100295196	eukaryotic translation initiation factor 5B	Mice: cerebellum development (https://www.ncbi.nlm.nih.gov/pubmed/16039563)
13	BovineHD1300007290	25219413	25216413	25222413			Y			Y		nothing found
13	BovineHD1300008036	27652976	27649976	27655976				Y				nothing found
13	BovineHD1300008412	28917433	28914433	28920433			Y					protein coding	FRMD4A	FERM domain containing 4A	Human: cancer (https://www.ncbi.nlm.nih.gov/pubmed/22564525, https://www.ncbi.nlm.nih.gov/pubmed/22068108), nicotine dependence (https://www.ncbi.nlm.nih.gov/pubmed/22006218), epithelial polarity (https://www.ncbi.nlm.nih.gov/pubmed/20080746), splicing in the heart (https://www.ncbi.nlm.nih.gov/pubmed/19075228), migraine (https://www.ncbi.nlm.nih.gov/pubmed/23793025). Zebrafish: kidney regenerati…
13	BovineHD1300010373	35758738	35755738	35761738	Y							nothing found
13	ARS-BFGL-NGS-38298	37429612	37426612	37432612					Y			protein coding x2	LOC100337001/PTCHD3	ankyrin repeat domain-containing protein 26/patched domain containing 3
13	BovineHD1300011204	38935426	38932426	38938426					Y			protein coding	DTD1	D-tyrosyl-tRNA deacylase 1	Human: DNA replication (https://www.ncbi.nlm.nih.gov/pubmed/15653697), protein level in synapsis after seizure (https://www.ncbi.nlm.nih.gov/pubmed/23359859). S.cerevisiae and E.coli: metabolism (https://www.ncbi.nlm.nih.gov/pubmed/10766779, https://www.ncbi.nlm.nih.gov/pubmed/10918062)
13	BovineHD1300013244	45460271	45457271	45463271				Y	Y			nothing found
13	BovineHD1300013282	45542429	45539429	45545429						Y		protein coding	PFKP	phosphofructokinase, platelet	Human: plays a key role in glycolysis regulation. This gene may play a role in metabolic reprogramming in some cancers, including clear cell renal cell carcinomas, and cancer of the bladder, breast, and lung.
13	BovineHD1300013325	45671752	45668752	45674752					Y			nothing found
13	BovineHD1300013337	45699813	45696813	45702813						Y	Y	nothing found
13	BovineHD1300013344	45718102	45715102	45721102				Y				nothing found
13	BovineHD1300013540	46302189	46299189	46305189				Y				nothing found
13	BovineHD1300013698	46783818	46780818	46786818				Y	Y			protein coding	LARP4B	La ribonucleoprotein domain family member 4B	Human: cerebellar development and mature motor function (https://www.ncbi.nlm.nih.gov/pubmed/22357600)
13	BovineHD1300013929	47671768	47668768	47674768						Y		protein coding	SLC23A2	solute carrier family 23 member 2	This gene encodes one of the two required transporters and the encoded protein accounts for tissue-specific uptake of vitamin C.
13	BTA-115847-no-rs	48826815	48823815	48829815							Y	nothing found
13	BovineHD4100010214	51677199	51674199	51680199	Y				Y			protein coding	RNF24	ring finger protein 24
13	BovineHD1300014787	51972874	51969874	51975874						Y		protein coding	ADAM33	ADAM metallopeptidase domain 33	Human: implicated in asthma and bronchial hyperresponsiveness (https://www.ncbi.nlm.nih.gov/homologene/11881).
13	BovineHD1300015265	53878285	53875285	53881285							Y	protein coding	LOC104973826	signal-regulatory protein beta-1 isoform 3-like
13	BovineHD1300015930	55926682	55923682	55929682			Y					protein coding	CDH4	cadherin 4	Human: cancer (https://www.ncbi.nlm.nih.gov/pubmed/21665361, https://www.ncbi.nlm.nih.gov/pubmed/19491271, https://www.ncbi.nlm.nih.gov/pubmed/15548679), cell motility (https://www.ncbi.nlm.nih.gov/pubmed/15143071), glomerulogenesis (https://www.ncbi.nlm.nih.gov/pubmed/9644633), cell-cell adhesion (https://www.ncbi.nlm.nih.gov/pubmed/1712604). Zebrafish: central nervous system (https://www.ncbi.n…
13	BovineHD1300016578	57767295	57764295	57770295					Y			nothing found
13	ARS-BFGL-NGS-118168	59447893	59444893	59450893						Y	Y	protein coding	BMP7	bone morphogenetic protein 7	Bovine growth traits (https://www.ncbi.nlm.nih.gov/pubmed/23500594, https://www.ncbi.nlm.nih.gov/gene?cmd=retrieve&dopt=full_report&list_uids=540595), polydactyly (http://www.cell.com/trends/ecology-evolution/abstract/S0169-5347(01)02289-3)	Production traits
13	BovineHD1300017296	60344432	60341432	60347432						Y		protein coding	SDCBP2	syndecan binding protein 2	Plays a role in nuclear PIP2 organization and cell division.
13	BovineHD1300017735	61984979	61981979	61987979					Y			protein coding	TTLL9	tubulin tyrosine ligase like 9	Zebrafish: cilia structure and motility (https://www.ncbi.nlm.nih.gov/pubmed/21262966)
13	BovineHD1300025039	63123378	63120378	63126378	Y							protein coding	BPIFA2D	BPI fold containing family A, member 2D	Cattle: resistance to bacteria (https://www.ncbi.nlm.nih.gov/pubmed/17362520/)
13	BovineHD1300018100	63267570	63264570	63270570					Y			nothing found
13	BovineHD1300018333	64261331	64258331	64264331						Y		protein coding	AHCY	adenosylhomocysteinase	Human: regulates the intracellular S-adenosylhomocysteine (SAH) concentration thought to be important for transmethylation reactions. Deficiency is one of the different causes of hypermethioninemia.
13	BovineHD1300018912	66695382	66692382	66698382	Y							protein coding	RBL1/SOGA1	RB transcriptional corepressor like 1/suppressor of glucose, autophagy associated 1	RBL1 C.elegans: starvation induced stress response (https://www.ncbi.nlm.nih.gov/pubmed/23664972). Arabidopsis: asymmetric cell division (https://www.ncbi.nlm.nih.gov/pubmed/23104828), starvation response (https://www.ncbi.nlm.nih.gov/pubmed/22019639), early meiotic events (https://www.ncbi.nlm.nih.gov/pubmed/21217641), cell differentiation and organ production (https://www.ncbi.nlm.nih.gov/pubme…
13	BovineHD1300019232	67745184	67742184	67748184				Y				nothing found
13	BovineHD1300019325	68008447	68005447	68011447							Y	protein coding/ncRNA	LOC100847118/LOC100848484	uncharacterized LOC100847118/uncharacterized LOC100848484
13	Hapmap53805-rs29012784	69248366	69245366	69251366							Y	nothing found
13	BovineHD1300019955	69849992	69846992	69852992			Y					ncRNA	LOC104973877	uncharacterized LOC104973877
13	BovineHD1300020006	70039307	70036307	70042307	Y							nothing found
13	BovineHD1300020367	71260487	71257487	71263487							Y	nothing found
13	BovineHD1300021009	73010850	73007850	73013850							Y	nothing found
13	BovineHD1300021021	73069238	73066238	73072238							Y	nothing found
13	BovineHD1300021465	74366946	74363946	74369946							Y	protein coding	MATN4	matrilin 4	Human: likely role in reorganizing and regenerating the corneal matrix in granular and lattice type I dystrophies. It may also be involved in wound healing in the dentin-pulp complex.
13	BovineHD1300021515	74529866	74526866	74532866							Y	protein coding	LOC404105	trophoblast Kunitz domain protein 1
13	BovineHD1300021533	74603623	74600623	74606623							Y	nothing found
13	BovineHD1300022033	76183977	76180977	76186977			Y					nothing found
13	BovineHD1300022380	77336529	77333529	77339529	Y							nothing found
13	BovineHD1300022425	77469411	77466411	77472411							Y	nothing found
13	BovineHD1300022613	78094334	78091334	78097334						Y		uncharacterized/protein coding	LOC104973905/ZNFX1	uncharacterized LOC104973905/zinc finger NFX1-type containing 1	NA//Human height (https://www.ncbi.nlm.nih.gov/pubmed/20881960/, https://www.ncbi.nlm.nih.gov/pubmed/25281659/, https://www.ncbi.nlm.nih.gov/gene/57169)	Production traits
13	ARS-BFGL-NGS-80280	79291110	79288110	79294110			Y					protein coding	PTPN1	protein tyrosine phosphatase, non-receptor type 1	Human: angiogenesis and wound healing (https://www.ncbi.nlm.nih.gov/pubmed/27872190/), insuline resistance (https://www.ncbi.nlm.nih.gov/entrez/dispomim.cgi?id=176885), fat distribution (https://www.ncbi.nlm.nih.gov/entrez/dispomim.cgi?id=609830), cancer (https://www.ncbi.nlm.nih.gov/pubmed/23358729), liver regeneration (https://www.ncbi.nlm.nih.gov/pubmed/23246914). Mice: colitis (https://www.nc…	Production traits
13	BovineHD1300022976	79467669	79464669	79470669				Y				nothing found
13	ARS-BFGL-NGS-102517	79894254	79891254	79897254			Y					ncRNA	LOC101908130	collagen alpha-1(I) chain-like
13	BovineHD1300023205	80193335	80190335	80196335			Y					protein coding	ATP9A	ATPase phospholipid transporting 9A (putative)	Human: disease (https://www.ncbi.nlm.nih.gov/pubmed/15919184), alternative splicing (https://www.ncbi.nlm.nih.gov/pubmed/19436707)
13	BovineHD1300024302	83528109	83525109	83531109	Y							nothing found
14	BovineHD1400000324	2257386	2254386	2260386				Y	Y			protein coding	CCDC166	coiled-coil domain containing 166	No obvious function.
14	BovineHD4100010592	4000714	3997714	4003714				Y				protein coding	PTK2	protein tyrosine kinase 2	Cattle (and others): Src (aka FAK/PTK2) plays crucial roles in shear stress-induced cellular processes (https://www.ncbi.nlm.nih.gov/gene?cmd=retrieve&dopt=full_report&list_uids=506270, https://www.ncbi.nlm.nih.gov/pubmed/25387906/) including endothelial barrier permeability (https://www.ncbi.nlm.nih.gov/pubmed/17585111/). Humans: Activation of this gene may be an important early step in cell gro…
14	BovineHD1400000823	4003541	4000541	4006541				Y				protein coding	PTK2 cont.	protein tyrosine kinase 2	Cattle (and others): Src (aka FAK/PTK2) plays crucial roles in shear stress-induced cellular processes (https://www.ncbi.nlm.nih.gov/gene?cmd=retrieve&dopt=full_report&list_uids=506270, https://www.ncbi.nlm.nih.gov/pubmed/25387906/) including endothelial barrier permeability (https://www.ncbi.nlm.nih.gov/pubmed/17585111/). Humans: Activation of this gene may be an important early step in cell gro…
14	BovineHD1400000854	4094346	4091346	4097346	Y							nothing found
14	BovineHD1400024355	4170651	4167651	4173651	Y			Y	Y			nothing found
14	UA-IFASA-5306	4468478	4465478	4471478	Y			Y	Y			protein coding	TRAPPC9	trafficking protein particle complex 9	Bovine (and other): NIBP (aka TRAPPC9/IBP): Associated with Bovine viral diarrhea virus (BVDV) is a positive-sense, single-stranded RNA virus that causes an economically important livestock disease worldwide (https://www.ncbi.nlm.nih.gov/pubmed/20444997, https://www.ncbi.nlm.nih.gov/gene?cmd=retrieve&dopt=full_report&list_uids=533451). Humans: Mutations in this gene have been associated with auto…	Infection and immunity
14	BovineHD1400001042	4557625	4554625	4560625							Y	protein coding	TRAPPC9 cont.	trafficking protein particle complex 9	Bovine (and other): NIBP (aka TRAPPC9/IBP): Associated with Bovine viral diarrhea virus (BVDV) is a positive-sense, single-stranded RNA virus that causes an economically important livestock disease worldwide (https://www.ncbi.nlm.nih.gov/pubmed/20444997, https://www.ncbi.nlm.nih.gov/gene?cmd=retrieve&dopt=full_report&list_uids=533451). Humans: Mutations in this gene have been associated with auto…	Infection and immunity
14	BovineHD1400001043	4559607	4556607	4562607				Y				protein coding	TRAPPC9 cont.	trafficking protein particle complex 9	Bovine (and other): NIBP (aka TRAPPC9/IBP): Associated with Bovine viral diarrhea virus (BVDV) is a positive-sense, single-stranded RNA virus that causes an economically important livestock disease worldwide (https://www.ncbi.nlm.nih.gov/pubmed/20444997, https://www.ncbi.nlm.nih.gov/gene?cmd=retrieve&dopt=full_report&list_uids=533451). Humans: Mutations in this gene have been associated with auto…	Infection and immunity
14	BovineHD4100010649	4706738	4703738	4709738							Y	protein coding	KCNK9	potassium two pore domain channel subfamily K member 9	Human: Amplification and overexpression observed in several types of human carcinomas. A mutation was associated with Birk-Barel dysmorphism syndrome.
14	BovineHD1400001189	5006222	5003222	5009222				Y	Y			nothing found
14	BovineHD1400001396	5479251	5476251	5482251				Y				protein coding	FAM135B	family with sequence similarity 135 member B	No obvious function.
14	BovineHD1400001423	5552862	5549862	5555862			Y					protein coding	FAM135B cont.	family with sequence similarity 135 member B	No obvious function.
14	BovineHD1400001459	5614317	5611317	5617317				Y				protein coding	FAM135B cont.	family with sequence similarity 135 member B	No obvious function.
14	BovineHD1400001462	5632525	5629525	5635525					Y			protein coding	FAM135B cont.	family with sequence similarity 135 member B	No obvious function.
14	BovineHD1400024357	5659256	5656256	5662256				Y	Y			protein coding	FAM135B cont.	family with sequence similarity 135 member B	No obvious function.
14	BovineHD1400002204	8050577	8047577	8053577							Y	nothing found
14	BovineHD1400002445	8855507	8852507	8858507			Y					nothing found
14	BovineHD1400003011	10686369	10683369	10689369						Y		uncharacterized	LOC104973990	uncharacterized LOC104973990
14	ARS-BFGL-NGS-26975	13509287	13506287	13512287					Y			nothing found
14	BovineHD1400004030	13939075	13936075	13942075							Y	nothing found
14	BovineHD1400004790	16897383	16894383	16900383							Y	nothing found
14	BovineHD1400004800	16936744	16933744	16939744						Y		nothing found
14	ARS-BFGL-NGS-86648	16967274	16964274	16970274							Y	nothing found
14	Hapmap50356-BTA-42148	17401030	17398030	17404030	Y							nothing found
14	BovineHD1400008582	29594745	29591745	29597745				Y				protein coding	NKAIN3	sodium/potassium transporting ATPase interacting 3	No obvious function.
14	BovineHD1400008715	30089614	30086614	30092614							Y	nothing found
14	Hapmap39713-BTA-111152	31446697	31443697	31449697						Y		nothing found
14	BovineHD1400009158	31786031	31783031	31789031						Y		protein coding	MTFR1	mitochondrial fission regulator 1	Human: encodes a mitochondrial protein that is characterized by a poly-proline rich region.
14	BovineHD1400009297	32200185	32197185	32203185							Y	protein coding	TRIM55	tripartite motif containing 55	Human: protein associates transiently with microtubules, myosin, and titin during muscle sarcomere assembly. It may act as a transient adaptor and plays a regulatory role in the assembly of sarcomeres.
14	BovineHD1400009378	32654628	32651628	32657628						Y		uncharacterized	LOC101902200	uncharacterized LOC101902200
14	BovineHD1400009379	32656934	32653934	32659934						Y		uncharacterized	LOC101902200 cont.	uncharacterized LOC101902200
14	BovineHD1400010303	35752408	35749408	35755408				Y				nothing found
14	BovineHD1400024088	36487168	36484168	36490168							Y	protein coding	XKR9	XK related 9	Human: could function in cadmium absorption and metabolism (https://www.ncbi.nlm.nih.gov/pubmed/27005419, https://www.ncbi.nlm.nih.gov/gene/389668)
14	BovineHD1400011202	39039436	39036436	39042436						Y		protein coding	STAU2	staufen double-stranded RNA binding protein 2	Human: involved in the transport and/or localization of mRNAs to different subcellular compartments and/or organelles. Bovine oocyte (https://www.ncbi.nlm.nih.gov/pubmed/18405437)	Reproduction
14	BovineHD1400011599	40453647	40450647	40456647							Y	protein coding	CRISPLD1	cysteine rich secretory protein LCCL domain containing 1	Linked with Nonsyndromic cleft lip with or without cleft palate (NSCLP) (https://www.ncbi.nlm.nih.gov/pubmed/21254358).
14	BovineHD1400011603	40463573	40460573	40466573							Y	protein coding	CRISPLD1 cont.	cysteine rich secretory protein LCCL domain containing 1	Linked with Nonsyndromic cleft lip with or without cleft palate (NSCLP) (https://www.ncbi.nlm.nih.gov/pubmed/21254358).
14	BovineHD1400011629	40626825	40623825	40629825	Y							nothing found
14	BovineHD1400013117	46415175	46412175	46418175							Y	uncharacterized	LOC104974068	uncharacterized LOC104974068
14	BovineHD1400013877	48731248	48728248	48734248							Y	nothing found
14	BovineHD1400014168	49872022	49869022	49875022							Y	ncRNA	LOC104974080	uncharacterized LOC104974080
14	BovineHD1400014263	50232012	50229012	50235012			Y					nothing found
14	BovineHD1400014939	52890709	52887709	52893709				Y				nothing found
14	BovineHD1400015650	56252836	56249836	56255836					Y			nothing found
14	BovineHD1400015694	56450630	56447630	56453630						Y		uncharacterized	LOC104974086	uncharacterized LOC104974086
14	BovineHD1400016142	57967316	57964316	57970316							Y	nothing found
14	BovineHD1400016919	60999998	60996998	61002998							Y	protein coding	ZFPM2	zinc finger protein, FOG family member 2	Important regulators of hematopoiesis and cardiogenesis in mammals.
14	BovineHD1400016955	61116748	61113748	61119748							Y	protein coding	ZFPM2 cont.	zinc finger protein, FOG family member 2	Important regulators of hematopoiesis and cardiogenesis in mammals.
14	BovineHD1400016982	61201939	61198939	61204939							Y	protein coding	ZFPM2 cont.	zinc finger protein, FOG family member 2	Important regulators of hematopoiesis and cardiogenesis in mammals.
14	BovineHD1400017041	61417115	61414115	61420115							Y	protein coding	ZFPM2 cont.	zinc finger protein, FOG family member 2	Important regulators of hematopoiesis and cardiogenesis in mammals.
14	BovineHD1400017229	62086654	62083654	62089654							Y	nothing found
14	BTB-01831458	62887920	62884920	62890920		Y						protein coding	RIMS2	regulating synaptic membrane exocytosis 2	Humans (and other orthologs): This protein is involved in synaptic membrane exocytosis. Polymorphisms in this gene have been associated with degenerative lumbar scoliosis (https://www.ncbi.nlm.nih.gov/gene/9699, https://www.ncbi.nlm.nih.gov/gene/?Term=ortholog_gene_9699[group], https://www.ncbi.nlm.nih.gov/pubmed/24648997/)
14	BovineHD1400017820	64222035	64219035	64225035		Y						protein coding	UBR5	ubiquitin protein ligase E3 component n-recognin 5	Humans (and others): This gene is localized to chromosome 8q22 which is disrupted in a variety of cancers. This gene potentially has a role in regulation of cell proliferation or differentiation (https://www.ncbi.nlm.nih.gov/gene/51366, https://www.ncbi.nlm.nih.gov/pubmed/26464214/).
14	BovineHD1400018051	64852296	64849296	64855296		Y						protein coding	NCALD	neurocalcin delta	Cattle (and others): affects inner retinal neurons (https://www.ncbi.nlm.nih.gov/pubmed/15005606, https://www.ncbi.nlm.nih.gov/gene?cmd=retrieve&dopt=full_report&list_uids=281940, https://www.ncbi.nlm.nih.gov/homologene/49978)
14	BovineHD1400018439	65921872	65918872	65924872						Y		protein coding	SNX31	sorting nexin 31	Mammalian bladder, expressed in terminally differentiated urothelial umbrella cells (https://www.ncbi.nlm.nih.gov/pubmed/24914955/)
14	BovineHD1400019125	68469882	68466882	68472882							Y	protein coding	RPL30	ribosomal protein L30	Encodes a ribosomal protein, role in catalyzing protein synthesis
14	BovineHD1400019648	69936671	69933671	69939671							Y	protein coding	SDC2	syndecan 2	Membrane protein and participates in cell proliferation, cell migration and cell-matrix interactions, implicated in several tumor types.
14	BovineHD1400020271	72382470	72379470	72385470			Y					nothing found
14	BovineHD1400020780	74064831	74061831	74067831							Y	nothing found
14	BovineHD1400021116	75231539	75228539	75234539					Y			nothing found
14	BovineHD1400021872	78088779	78085779	78091779		Y						protein coding	CNBD1	cyclic nucleotide binding domain containing 1	No obvious function.
14	BovineHD1400022014	78523360	78520360	78526360						Y	Y	protein coding	CPNE3	copine 3	Bovine: linked to intramammary mastitis (https://www.ncbi.nlm.nih.gov/pubmed/20072847/, https://www.ncbi.nlm.nih.gov/gene?cmd=retrieve&dopt=full_report&list_uids=615304)	Infection and immunity
14	BovineHD1400022314	79453875	79450875	79456875						Y		nothing found
14	BovineHD1400022604	80302385	80299385	80305385					Y			protein coding	RALYL	RALY RNA binding protein like	Mice (and others): possibly associated with renal cell carcinomas (https://www.ncbi.nlm.nih.gov/pubmed/22994768/, https://www.ncbi.nlm.nih.gov/gene/76897).
14	BovineHD1400022641	80407806	80404806	80410806							Y	protein coding	RALYL cont.	RALY RNA binding protein like	Mice (and others): possibly associated with renal cell carcinomas (https://www.ncbi.nlm.nih.gov/pubmed/22994768/, https://www.ncbi.nlm.nih.gov/gene/76897).
14	BovineHD1400022654	80436889	80433889	80439889	Y							protein coding	RALYL cont.	RALY RNA binding protein like	Mice (and others): possibly associated with renal cell carcinomas (https://www.ncbi.nlm.nih.gov/pubmed/22994768/, https://www.ncbi.nlm.nih.gov/gene/76897).
14	BovineHD1400022822	80777128	80774128	80780128	Y							protein coding	RALYL cont.	RALY RNA binding protein like	Mice (and others): possibly associated with renal cell carcinomas (https://www.ncbi.nlm.nih.gov/pubmed/22994768/, https://www.ncbi.nlm.nih.gov/gene/76897).
14	BovineHD1400022938	81113053	81110053	81116053							Y	nothing found
14	ARS-BFGL-NGS-115716	81379203	81376203	81382203				Y				nothing found
14	BovineHD1400023057	81596871	81593871	81599871							Y	nothing found
14	BovineHD1400023296	82467006	82464006	82470006							Y	nothing found
14	BovineHD1400023429	83035358	83032358	83038358						Y		nothing found
14	BovineHD1400023479	83165144	83162144	83168144						Y	Y	protein coding	SNX16	sorting nexin 16	Involved in intracellular trafficking.
14	BovineHD1400023783	83992052	83989052	83995052	Y							protein coding	COL14A1	collagen type XIV alpha 1 chain	Humans (and others): This gene encodes the alpha chain of type XIV collagen, a member of the FACIT (fibril-associated collagens with interrupted triple helices) collagen family. Type XIV collagen interacts with the fibril surface and is involved in the regulation of fibrillogenesis (https://www.ncbi.nlm.nih.gov/gene/7373, https://www.ncbi.nlm.nih.gov/homologene/18741). Likely causal gene for Punc…
14	BovineHD1400023920	84339944	84336944	84342944				Y				protein coding	SNTB1	syntrophin beta 1	Humans (and others): Dystrophin is a large, rod-like cytoskeletal protein found at the inner surface of muscle fibers. Dystrophin is missing in Duchenne Muscular Dystrophy patients and is present in reduced amounts in Becker Muscular Dystrophy patients (https://www.ncbi.nlm.nih.gov/gene/6641, https://www.ncbi.nlm.nih.gov/homologene/9618). Associated with severe myopia in Asia/Han Chinese (https:/…
15	BovineHD1500000254	1062368	1059368	1065368	Y							nothing found
15	BovineHD1500000659	2868665	2865665	2871665					Y			nothing found
15	BovineHD1500000803	3566449	3563449	3569449					Y			nothing found
15	BovineHD1500000830	3682226	3679226	3685226					Y			nothing found
15	BovineHD1500001039	4478922	4475922	4481922							Y	nothing found
15	BovineHD1500001112	4714967	4711967	4717967	Y			Y				protein coding	PDGFD	platelet derived growth factor D	Mice/humans: Platelet-derived growth factors (PDGFs) are important for normal tissue growth and maintenance. Important for normal kidney development and function (https://www.ncbi.nlm.nih.gov/pubmed/26924050 on mice, see also https://www.ncbi.nlm.nih.gov/pubmed/12890490/), role in maintaining blood pressure and vascular homeostasis (https://www.ncbi.nlm.nih.gov/pubmed/27032083/, mice)
15	BovineHD1500002092	8264297	8261297	8267297	Y							protein coding	ARHGAP42	Rho GTPase activating protein 42	Humans (and many): Gene encodes a Rho GTPase-activating protein (RhoGAP), and member of the GRAF or BAR-PH family of proteins. Gene expression enriched in vascular smooth muscle cells and the encoded protein inhibits RhoA activity to regulate vascular tone and control blood pressure (https://www.ncbi.nlm.nih.gov/gene/143872). Blood pressure and hypertension (https://www.ncbi.nlm.nih.gov/pubmed/28…
15	BovineHD1500002099	8286761	8283761	8289761							Y	protein coding	ARHGAP42 cont.	Rho GTPase activating protein 42
15	BovineHD1500002292	8959227	8956227	8962227					Y			nothing found
15	BTB-01417458	9474687	9471687	9477687				Y				protein coding	CNTN5	contactin 5	Humans (and others): Encoded protein is member of the immunoglobulin superfamily, and contactin family, which mediate cell surface interactions during nervous system development. May play a role in the developing nervous system (https://www.ncbi.nlm.nih.gov/gene/53942). Likely role in circuit formation and connectivity in early development and for synaptic maintenance during adulthood (https://ww…
15	BovineHD1500003246	12853373	12850373	12856373							Y	pseudo	LOC104974177	peptidyl-prolyl cis-trans isomerase A-like
15	BovineHD1500003483	14182311	14179311	14185311						Y	Y	protein coding	MAML2	mastermind like transcriptional coactivator 2
15	BovineHD1500003525	14313378	14310378	14316378						Y	Y	protein coding	MAML2 cont.	mastermind like transcriptional coactivator 2
15	BovineHD1500025621	14749570	14746570	14752570	Y					Y	Y	protein coding	CEP57	centrosomal protein 57	Humans (and others): Encodes a cytoplasmic protein called Translokin, unction in microtubular stabilization, crucial for maintaining correct chromosomal number during cell division. Mutations in this gene cause mosaic variegated aneuploidy syndrome, a rare autosomal recessive disorder (https://www.ncbi.nlm.nih.gov/gene/9702).
15	BovineHD1500003668	14764629	14761629	14767629					Y			protein coding	FAM76B	family with sequence similarity 76 member B	Humans (and others): FAM76B is highly conserved among different species, suggesting that it may play an important physiological role in normal cellular functions (https://www.ncbi.nlm.nih.gov/pubmed/27018871/, https://www.ncbi.nlm.nih.gov/gene/143684)
15	ARS-BFGL-NGS-69055	15949175	15946175	15952175							Y	protein coding	AMOTL1	angiomotin like 1	Mice: essential for endothelial cell migration during embryogenesis (https://www.ncbi.nlm.nih.gov/pubmed/19590046).
15	BovineHD1500004711	18638847	18635847	18641847						Y		nothing found
15	BovineHD1500005096	20149861	20146861	20152861						Y	Y	nothing found
15	BovineHD1500005408	21292017	21289017	21295017							Y	nothing found
15	BovineHD1500005719	22518689	22515689	22521689	Y							protein coding	ALG9	ALG9, alpha-1,2-mannosyltransferase	Human (and others): Encoded enzyme functions in lipid-linked oligosaccharide assembly. Mutations in this gene result in congenital disorder of glycosylation type Il (https://www.ncbi.nlm.nih.gov/gene/79796). Some pathogenic variants in ALG9 can present as a lethal skeletal dysplasia with visceral malformations as the most severe phenotype (https://www.ncbi.nlm.nih.gov/pubmed/25966638/). Inborn AL…
15	ARS-BFGL-NGS-13313	22649155	22646155	22652155							Y	protein coding	DIXDC1	DIX domain containing 1	Human: positive regulator of the Wnt signaling pathway, https://www.ncbi.nlm.nih.gov/gene/85458.
15	BovineHD1500005926	23181896	23178896	23184896				Y				nothing found
15	BovineHD1500006098	23630894	23627894	23633894							Y	nothing found
15	BovineHD1500006239	24050458	24047458	24053458						Y		protein coding	NCAM1	neural cell adhesion molecule 1	Human: member of the immunoglobulin superfamily, involved in cell-to-cell interactions as well as cell-matrix interactions during development and differentiation. Involved in development of the nervous system, and for cells involved in the expansion of T cells and dendritic cells which play an important role in immune surveillance (https://www.ncbi.nlm.nih.gov/gene/4684).
15	BovineHD1500007635	28495074	28492074	28498074						Y		protein coding	CEP164	centrosomal protein 164	Human: involved in microtubule organization, DNA damage response, and chromosome segregation. Defects are a cause of nephronophthisis-related ciliopathies (kidney disease).
15	BovineHD1500009383	34558518	34555518	34561518				Y				nothing found
15	BovineHD1500009760	35476454	35473454	35479454					Y			protein coding	OTOG	otogelin	Humans (and others): encoded protein part of the acellular membranes of the inner ear, plays a role in auditory and vestibular functions (https://www.ncbi.nlm.nih.gov/gene/340990), also mice (https://www.ncbi.nlm.nih.gov/pubmed/26636018/). Mutations in this gene cause autosomal recessive nonsyndromic deafness, type 18B. May also influence balcance (https://www.ncbi.nlm.nih.gov/pubmed/10655058/).
15	BovineHD4100011967	35578960	35575960	35581960					Y			protein coding	ABCC8	ATP binding cassette subfamily C member 8	Humans (and others): This protein is a member of the MRP subfamily involved in multi-drug resistance. It functions as a modulator of ATP-sensitive potassium channels and insulin release. Mutations and deficiencies in this protein observed in patients with hyperinsulinemic hypoglycemia of infancy, an autosomal recessive disorder of unregulated and high insulin secretion. Mutations also associated …
15	BovineHD1500009904	35979902	35976902	35982902	Y							nothing found
15	BovineHD1500010347	37642717	37639717	37645717	Y							nothing found
15	BovineHD1500010882	39423588	39420588	39426588				Y	Y			nothing found
15	BovineHD1500011487	41804335	41801335	41807335	Y							protein coding	GALNT18	polypeptide N-acetylgalactosaminyltransferase 18	No obvious function
15	BovineHD1500025169	44237744	44234744	44240744					Y			protein coding	LOC784603/SUMO3	small ubiquitin-related modifier 3	Humans (and others): The encoded protein is covalently conjugated to other proteins via a post-translation modification known as sumoylation, which may play a role in a wide variety of cellular processes, including nuclear transport, DNA replication and repair, mitosis, transcriptional regulation, and signal transduction (https://www.ncbi.nlm.nih.gov/gene/6612). Sumoylation plays a role in a mult…
15	BovineHD1500013491	47142443	47139443	47145443							Y	protein coding	DNHD1	dynein heavy chain domain 1	Mitosis.
15	BovineHD1500014430	50102899	50099899	50105899		Y						nothing found
15	BovineHD1500015408	53362822	53359822	53365822							Y	protein coding	FCHSD2	FCH and double SH3 domains 2	Leukemia.
15	BovineHD1500016082	55636307	55633307	55639307				Y				protein coding	MAP6	microtubule associated protein 6	Mice (humans, others): STOP (aka MAP6) protein plays a key role in neuron architecture and synaptic plasticity, the dysfunctions of which are thought to be implicated in the pathophysiology of psychiatric diseases, STOP protein deletion in mice caused deep alterations in mood and cognitive performances; might have a crucial role in the 5-HT and norepinephrine networks development (https://www.ncb…
15	BovineHD1500016156	55839606	55836606	55842606				Y				nothing found
15	BovineHD1500017534	61183980	61180980	61186980				Y				nothing found
15	BovineHD1500018104	63153250	63150250	63156250	Y							protein coding	ELP4	elongator acetyltransferase complex subunit 4	Humans (and others): encodes a component of the histone acetyltransferase complex that associates directly with RNA polymerase II during transcriptional elongation, also associated with Rolandic epilepsy (https://www.ncbi.nlm.nih.gov/gene/26610). ELP4 deletions are highly likely to be pathogenic, predisposing to a range of neurodevelopmental phenotypes from ASD to language impairment and epilepsy…
15	BovineHD1500018575	65014288	65011288	65017288				Y	Y			protein coding	KIAA1549L	KIAA1549 like	Humans (and others): PAX5-KIAA1549L was identified as novel fusion gene in a case of pediatric B-cell precursor acute lymphoblastic leukemia (BCP-ALL) (https://www.ncbi.nlm.nih.gov/pubmed/26157485/, https://www.ncbi.nlm.nih.gov/homologene/115928).
15	BovineHD1500019485	67635965	67632965	67638965				Y	Y			protein coding	PRR5L	proline rich 5 like	Humans (and others): Regulation of apoptosis (cell death) (https://www.ncbi.nlm.nih.gov/pubmed/18030348/.
15	BTB-00611819	67927455	67924455	67930455				Y	Y			nothing found
15	BovineHD1500019718	68274190	68271190	68277190	Y							nothing found
15	BovineHD1500019822	68626374	68623374	68629374							Y	nothing found
15	BTB-01407725	70641768	70638768	70644768	Y							nothing found
15	BovineHD1500020480	71023808	71020808	71026808							Y	nothing found
15	BovineHD1500021644	74658656	74655656	74661656	Y							protein coding	HSD17B12	hydroxysteroid 17-beta dehydrogenase 12	Humans (and others): Encodes a very important 17beta-hydroxysteroid dehydrogenase (17beta-HSD) that converts estrone into estradiol in ovarian tissue. This enzyme is also involved in fatty acid elongation (https://www.ncbi.nlm.nih.gov/gene/51144). Ovarian cancer (https://www.ncbi.nlm.nih.gov/pubmed/22903146)	Reproduction
15	BovineHD1500022745	78190201	78187201	78193201						Y	Y	protein coding	C15H11orf49	chromosome 15 open reading frame, human C11orf49	No obvious function.
15	BovineHD1500023034	79135585	79132585	79138585							Y	protein coding	LOC514818	olfactory receptor, family 4, subfamily B, member 1-like
15	BovineHD1500023162	79429559	79426559	79432559							Y	nothing found
15	BovineHD1500023930	82220932	82217932	82223932			Y					nothing found
15	BovineHD1500023969	82320716	82317716	82323716			Y					protein coding	CTNND1	catenin delta 1	Humans (and others): Increasing evidences suggest that p120 catenin (p120ctn; aka CTNND1) exerts important functions in the regulation of pro-inflammatory molecules (https://www.ncbi.nlm.nih.gov/pubmed/26097613/, https://www.ncbi.nlm.nih.gov/gene/1500). Essential role for p120 in mammary morphogenesis (https://www.ncbi.nlm.nih.gov/pubmed/22461563, http://dev.biologists.org/content/139/10/1754.lon…	Milk production
15	BovineHD1500024006	82445188	82442188	82448188						Y		nothing found
15	BovineHD1500024370	83158871	83155871	83161871							Y	protein coding	LOC509710	uncharacterized LOC509710
16	BovineHD1600000469	1810962	1807962	1813962	Y							nothing found
16	BovineHD1600000562	2080476	2077476	2083476				Y				protein coding	MDM4	MDM4, p53 regulator	Humans (and others): overexpressed in a variety of human cancers (https://www.ncbi.nlm.nih.gov/gene/4194)
16	BovineHD4100012270	2086642	2083642	2089642					Y			protein coding	MDM4	MDM4, p53 regulator	Humans (and others): overexpressed in a variety of human cancers (https://www.ncbi.nlm.nih.gov/gene/4194)
16	BovineHD1600000958	3379325	3376325	3382325		Y						protein coding	SLC41A1	solute carrier family 41 member 1	Humans (and others): Associated with Parkinson's disease, one of the most common neurodegenerative disorders (https://www.ncbi.nlm.nih.gov/pubmed/27612022, https://www.ncbi.nlm.nih.gov/gene/254428).
16	BovineHD1600001237	4405216	4402216	4408216				Y				protein coding	IL10 (also showing uncharacterized LOC104974369, no info)	interleukin 10	Cattle, humans and others: Bovine IL-10 present in dairy products may help prevent necrotizing enterocolitis and allergy, enhance mucosal tolerance induction and decrease intestinal inflammation; possibly applicable in infant foods and in immunomodulatory diets (https://www.ncbi.nlm.nih.gov/pubmed/21464967/, https://www.ncbi.nlm.nih.gov/gene?cmd=retrieve&dopt=full_report&list_uids=281246). IL-10 …
16	BovineHD1600001377	4749057	4746057	4752057			Y					protein coding	PFKFB2	6-phosphofructo-2-kinase/fructose-2,6-biphosphatase 2	Cattle, humans and others: Cattle heart function (https://www.ncbi.nlm.nih.gov/gene?cmd=retrieve&dopt=full_report&list_uids=287019, https://www.ncbi.nlm.nih.gov/pubmed/8397106/, https://www.ncbi.nlm.nih.gov/pubmed/27802586, https://www.ncbi.nlm.nih.gov/pubmed/20687898). Change in PFK-2/FBPase-2 isoform expression may play an important role in the regulation of muscle glycolysis during the first m…
16	BovineHD1600001492	5206333	5203333	5209333				Y			Y	nothing found
16	BovineHD1600003343	12512123	12509123	12515123							Y	nothing found
16	Hapmap47848-BTA-117814	14327718	14324718	14330718						Y		nothing found
16	BovineHD1600004829	17866594	17863594	17869594				Y				nothing found
16	BovineHD1600004889	18033543	18030543	18036543				Y				nothing found
16	BovineHD1600005101	18796539	18793539	18799539					Y			nothing found	uncharacterized LOC104974390, no info
16	BovineHD1600005743	20693900	20690900	20696900						Y	Y	protein coding	ESRRG	estrogen related receptor gamma	Human: negatively regulates bone morphogenetic protein 2-induced osteoblast differentiation and bone formation (https://www.ncbi.nlm.nih.gov/gene/2104) bone density in women (https://www.ncbi.nlm.nih.gov/pubmed/19821770)	Production traits
16	BovineHD1600005749	20708958	20705958	20711958							Y	protein coding	ESRRG cont.	estrogen related receptor gamma	Human: negatively regulates bone morphogenetic protein 2-induced osteoblast differentiation and bone formation (https://www.ncbi.nlm.nih.gov/gene/2104) bone density in women (https://www.ncbi.nlm.nih.gov/pubmed/19821770)	Production traits
16	BovineHD1600006003	21507532	21504532	21510532							Y	nothing found
16	BovineHD1600006419	22933454	22930454	22936454							Y	nothing found
16	BovineHD1600007161	25743464	25740464	25746464						Y		nothing found
16	BovineHD1600007162	25748897	25745897	25751897						Y		nothing found
16	BovineHD1600007343	26507214	26504214	26510214				Y				nothing found
16	BovineHD1600008989	31684695	31681695	31687695					Y			protein coding	SMYD3	SET and MYND domain containing 3	Humans (and others): Encodes a histone methyltransferase which functions in RNA polymerase II complexes by an interaction with a specific RNA helicase, associated with risk of cancer (https://www.ncbi.nlm.nih.gov/gene/64754)
16	BovineHD1600009529	33416439	33413439	33419439							Y	protein coding	CATSPERE	catsper channel auxiliary subunit epsilon	Mice, humans (and others): Associated with male fertility, proposed as is a late evolutionary adaptation to maximize fertilization inside the mammalian female reproductive tract (https://www.ncbi.nlm.nih.gov/pubmed/28226241/, https://www.ncbi.nlm.nih.gov/gene/257044).
16	BovineHD1600009540	33489954	33486954	33492954					Y			protein coding	CATSPERE cont.	catsper channel auxiliary subunit epsilon	Mice, humans (and others): Associated with male fertility, proposed as is a late evolutionary adaptation to maximize fertilization inside the mammalian female reproductive tract (https://www.ncbi.nlm.nih.gov/pubmed/28226241/, https://www.ncbi.nlm.nih.gov/gene/257044).
16	BovineHD1600009769	34207736	34204736	34210736							Y	protein coding	AKT3	AKT serine/threonine kinase 3	Human: regulators of cell signaling in response to insulin and growth factors. Involved in a wide variety of processes including cell proliferation, differentiation, apoptosis, tumorigenesis, as well as glycogen synthesis and glucose uptake. This kinase has been shown to be stimulated by platelet-derived growth factor (PDGF), insulin, and insulin-like growth factor 1 (IGF1). https://www.ncbi.nlm.…	Production traits
16	BovineHD4100012468	34520279	34517279	34523279							Y	protein coding	SDCCAG8	serologically defined colon cancer antigen 8	Human: may be involved in organizing the centrosome during interphase and mitosis. Mutations are associated with retinal-renal ciliopathy (https://www.ncbi.nlm.nih.gov/gene/10806). Bardet-Biedl syndrome: severe kidney disease and absent polydactyly (https://www.ncbi.nlm.nih.gov/pubmed/22626039), obesity (https://www.ncbi.nlm.nih.gov/pubmed/20421936).	Metabolism
16	BovineHD1600009971	34837938	34834938	34840938						Y		nothing found
16	BovineHD1600009974	34843964	34840964	34846964						Y		nothing found
16	BovineHD1600010224	35566630	35563630	35569630				Y	Y			protein coding	PLD5	phospholipase D family member 5	Humans (and others): Possible link with autism (https://www.ncbi.nlm.nih.gov/pubmed/20663923/)
16	BovineHD1600010362	36077112	36074112	36080112				Y	Y			protein coding	FH	fumarate hydratase	Humans (and others): Encoded pritein is an enzymatic component of the tricarboxylic acid (TCA) cycle, or Krebs cycle; catalyzes the formation of L-malate from fumarate, mutations can cause fumarase deficiency and lead to progressive encephalopathy (https://www.ncbi.nlm.nih.gov/gene/2271, https://www.ncbi.nlm.nih.gov/homologene/115).
16	BovineHD1600010760	37435135	37432135	37438135							Y	nothing found
16	BovineHD1600011068	38620819	38617819	38623819					Y			nothing found
16	BTA-38808-no-rs	39054692	39051692	39057692						Y	Y	protein coding	PRRX1	paired related homeobox 1	Human: transcription co-activator, regulates muscle creatine kinase
16	BovineHD1600011657	41542076	41539076	41545076				Y	Y			protein coding	TNFSF18	TNF superfamily member 18	Humans (and others): Encoded protein is a cytokine that belongs to the tumor necrosis factor (TNF) ligand family, and has been shown to modulate T lymphocyte survival in peripheral tissues. Also expressed in endothelial cells, likely important for interaction between T lymphocytes and endothelial cells (https://www.ncbi.nlm.nih.gov/gene/8995).
16	BovineHD1600011839	42426427	42423427	42429427							Y	nothing found
16	BovineHD4100012524	47296087	47293087	47299087					Y			protein coding	LOC100848595	calmodulin-binding transcription activator 1	Reported only in bovids, no obvious function.
16	BovineHD1600013253	47953128	47950128	47956128					Y			protein coding	HES3	hes family bHLH transcription factor 3	Humans (and others): The STAT3-Ser/Hes3 Signaling Axis identified as a major regulator of neural stem cells and cancer stem cells (https://www.ncbi.nlm.nih.gov/pubmed/26783739, https://www.ncbi.nlm.nih.gov/pubmed/23393614, https://www.ncbi.nlm.nih.gov/gene/390992), possible influence on the ocular surface (https://www.ncbi.nlm.nih.gov/pubmed/24512568/).
16	BovineHD1600013334	48311445	48308445	48314445						Y		protein coding	NPHP4	nephrocystin 4	Human: associated with Senior–Løken syndrome, a congenital eye disorder (https://www.ncbi.nlm.nih.gov/pubmed/16339905/), pleiotropic heart malformations (https://www.ncbi.nlm.nih.gov/pubmed/22550138) and sperm development (https://www.ncbi.nlm.nih.gov/pubmed/21078623) (https://www.ncbi.nlm.nih.gov/gene/261734).	Reproduction, Vision
16	BovineHD1600014146	50891103	50888103	50894103				Y				protein coding	PRDM16	PR/SET domain 16	Cattle body weight and average daily gain (https://www.ncbi.nlm.nih.gov/gene?cmd=retrieve&dopt=full_report&list_uids=100137803, controls brown fat determination by stimulating brown fat-selective genes expression while suppressing the expression of genes selective for white fat cells, whose mutations were associated with myelodysplastic syndrome (MDS) and leukemogenesis in human and murine model …	Production traits
16	BovineHD1600014467	52109994	52106994	52112994					Y			protein coding	GNB1	G protein subunit beta 1	Humans, mice (and others): Mutations associated with Global developmental delay (GDD), often accompanied by intellectual disability, seizures and other features is a severe, clinically and genetically highly heterogeneous childhood-onset disorder (https://www.ncbi.nlm.nih.gov/pubmed/28087732/, https://www.ncbi.nlm.nih.gov/pubmed/27108799/), Hepatitis C (https://www.ncbi.nlm.nih.gov/pubmed/2317100…
16	BovineHD1600014634	52985967	52982967	52988967				Y	Y			nothing found
16	BovineHD1600014931	53827496	53824496	53830496							Y	protein coding/ncRNA	KAZN/LOC104974473	kazrin, periplakin interacting protein/uncharacterized LOC104974473	Involved in desmosome assembly, cell adhesion, cytoskeletal organization, and epidermal differentiation/No info.
16	BTB-00647119	54775716	54772716	54778716							Y	protein coding	KAZN cont.	kazrin, periplakin interacting protein	Involved in desmosome assembly, cell adhesion, cytoskeletal organization, and epidermal differentiation
16	BovineHD1600016122	57819401	57816401	57822401				Y				protein coding	TNN	tenascin N	Human (and other). Study of birds: tenascin-W (aka TNN) is likely to play a phylogenetically conserved role in developing bone (https://www.ncbi.nlm.nih.gov/pubmed/16534782). Zebrafish: Tenascin-W is expressed during palate formation, osteogenesis and smooth muscle development (https://www.ncbi.nlm.nih.gov/pubmed/14709716). See also https://www.ncbi.nlm.nih.gov/homologene/18634, https://www.ncbi.…
16	BovineHD1600016220	58141147	58138147	58144147							Y	protein coding	TNR	tenascin R	Central nervous system, may play a role in neurite outgrowth, neural cell adhesion and modulation of sodium channel function.
16	BovineHD1600016619	59469373	59466373	59472373							Y	nothing found
16	BovineHD1600016699	59687446	59684446	59690446							Y	protein coding	ASTN1	astrotactin 1	Human: neuronal adhesion molecule required for glial-guided migration of young postmitotic neuroblasts in cortical regions of developing brain
16	BovineHD1600016716	59779318	59776318	59782318							Y	nothing found
16	BovineHD1600017687	63034245	63031245	63037245							Y	protein coding	ACBD6	acyl-CoA binding domain containing 6	Related Arabidopsis ACBP1 linked to cold acclimation (https://www.ncbi.nlm.nih.gov/pubmed/20107029) and ACBP2 enhances drought tolerance (https://www.ncbi.nlm.nih.gov/pubmed/22788984), https://www.ncbi.nlm.nih.gov/homologene/12465.	Climate adaptation
16	BovineHD1600017715	63152286	63149286	63155286			Y					nothing found
16	BovineHD1600017809	63558371	63555371	63561371						Y		protein coding	KIAA1614	KIAA1614	No obvious function.
16	BovineHD1600017973	63984477	63981477	63987477							Y	uncharacterized	LOC104970216	uncharacterized LOC104970216
16	BovineHD1600019076	67310024	67307024	67313024							Y	nothing found
16	BovineHD4100012705	72594880	72591880	72597880							Y	protein coding/ncRNA	FLVCR1/LOC104974516	feline leukemia virus subgroup C cellular receptor 1/uncharacterized LOC104974516	Humans, mice: may play a critical role in erythropoiesis (red blood cell production) by protecting developing erythroid cells from heme toxicity, and in posterior column ataxia with retinitis pigmentosa and the hematological disorder Diamond-Blackfan syndrome (anemia; disorder of the bone marrow), (https://www.ncbi.nlm.nih.gov/pubmed/18815190)/No info.	Production traits
16	BovineHD1600022388	77406214	77403214	77409214	Y							uncharacterized LOC100848665
16	BovineHD1600023252	79767204	79764204	79770204							Y	ncRNA	LOC104974542	uncharacterized LOC104974542
16	Hapmap41692-BTA-95532	80365527	80362527	80368527							Y	nothing found
17	BovineHD1700000015	38766	35766	41766							Y	nothing found
17	BovineHD1700000078	297811	294811	300811						Y	Y	nothing found
17	BovineHD1700000445	1983752	1980752	1986752			Y					nothing found
17	BovineHD1700000570	2576902	2573902	2579902						Y		protein coding	RBM46	RNA binding motif protein 46	No obvious function.
17	BovineHD1700000756	3230232	3227232	3233232							Y	protein coding	LOC539323	protocadherin-23	A.k.a. DCHS2; Human: Appendicular lean mass (ALM), which influences skeletal strength of the lower limbs, in males; linked to osteoporosis (https://www.ncbi.nlm.nih.gov/pubmed/22960237, https://www.ncbi.nlm.nih.gov/homologene/130686)	Production traits
17	ARS-BFGL-NGS-80569	3445779	3442779	3448779							Y	nothing found
17	BovineHD1700000933	3936890	3933890	3939890							Y	protein coding	RNF175	ring finger protein 175	No obvious relevant function.
17	BovineHD1700001311	4922461	4919461	4925461		Y						nothing found
17	BovineHD4100012834	5113134	5110134	5116134			Y					protein coding	FBXW7	F-box and WD repeat domain containing 7	Humans (and others): Mutations in this gene are detected in ovarian and breast cancer cell lines, implicating the gene's potential role in the pathogenesis of human cancers (https://www.ncbi.nlm.nih.gov/gene/55294).
17	BovineHD1700001401	5249650	5246650	5252650		Y						protein coding	FBXW7 (cont.)	F-box and WD repeat domain containing 7	Humans (and others): Mutations in this gene are detected in ovarian and breast cancer cell lines, implicating the gene's potential role in the pathogenesis of human cancers (https://www.ncbi.nlm.nih.gov/gene/55294).
17	BovineHD1700001532	5607885	5604885	5610885	Y							tRNA	TRNAW-CCA	transfer RNA tryptophan (anticodon CCA)	tRNA anchor locus (https://www.ncbi.nlm.nih.gov/gene?cmd=retrieve&dopt=full_report&list_uids=100170903)
17	BovineHD1700001589	5751505	5748505	5754505		Y						nothing found
17	BovineHD1700002283	7907859	7904859	7910859		Y						nothing found
17	BovineHD1700002350	8220808	8217808	8223808			Y					uncharacterized LOC101903379
17	BovineHD1700002415	8477398	8474398	8480398		Y						uncharacterized LOC104974566
17	BovineHD1700002611	9268385	9265385	9271385			Y					uncharacterized LOC104974568
17	BovineHD1700002621	9292998	9289998	9295998			Y					uncharacterized LOC104974568
17	BovineHD1700002874	10220060	10217060	10223060							Y	protein coding	ARHGAP10	Rho GTPase activating protein 10	Humans (and others): cancer, cellular processes (https://www.ncbi.nlm.nih.gov/gene/79658, https://www.ncbi.nlm.nih.gov/pubmed/15471851)
17	BovineHD1700002934	10334747	10331747	10337747		Y						protein coding	ARHGAP10 cont.	Rho GTPase activating protein 10	Humans (and others): cancer, cellular processes (https://www.ncbi.nlm.nih.gov/gene/79658, https://www.ncbi.nlm.nih.gov/pubmed/15471851)
17	BovineHD1700003062	10667731	10664731	10670731						Y		protein coding	TMEM184C	transmembrane protein 184C	Thyroid cancer.
17	BovineHD1700003133	10902780	10899780	10905780			Y					nothing found
17	BovineHD1700003195	11081363	11078363	11084363		Y						nothing found
17	BovineHD1700022189	11557204	11554204	11560204		Y						protein coding	TTC29	tetratricopeptide repeat domain 29	Humans (and others): TTC29 expression is significantly upregulated in human masticatory mucosa during wound healing (https://www.ncbi.nlm.nih.gov/pubmed/28005267, https://www.ncbi.nlm.nih.gov/gene/83894)
17	BovineHD1700004298	15070915	15067915	15073915							Y	uncharacterized	LOC101906706	uncharacterized LOC101906706
17	BovineHD1700005011	17374464	17371464	17377464			Y					protein coding	TBC1D9	TBC1 domain family member 9	Humans (and others): multidrug resistance protein 1 (MDR1) plays an important role in mediating adverse drug interactions (https://www.ncbi.nlm.nih.gov/pubmed/25542144, https://www.ncbi.nlm.nih.gov/gene/23158)
17	BovineHD1700005583	19297224	19294224	19300224			Y					nothing found
17	BovineHD1700006199	21549395	21546395	21552395			Y					nothing found
17	BovineHD1700022230	22262967	22259967	22265967			Y					nothing found
17	BovineHD1700006449	22483149	22480149	22486149			Y					nothing found
17	BovineHD1700007144	25416797	25413797	25419797						Y	Y	nothing found
17	BovineHD1700007273	25793005	25790005	25796005							Y	nothing found
17	BovineHD1700021938	26098646	26095646	26101646		Y						nothing found
17	BovineHD1700007462	26425220	26422220	26428220		Y						nothing found
17	BovineHD1700007533	26701017	26698017	26704017						Y		nothing found
17	BovineHD1700007855	27709625	27706625	27712625							Y	nothing found
17	BovineHD1700008211	28820459	28817459	28823459							Y	nothing found
17	BovineHD1700008212	28821820	28818820	28824820							Y	nothing found
17	BovineHD1700008309	29275137	29272137	29278137							Y	protein coding	SCLT1	sodium channel and clathrin linker 1	Human: encodes an adaptor protein.
17	BovineHD1700008334	29384831	29381831	29387831							Y	protein coding	JADE1	jade family PHD finger 1	Human: cancer, plasma triglyceride response to an omega-3 fatty acid supplementation (https://www.ncbi.nlm.nih.gov/pubmed/27160456, https://www.ncbi.nlm.nih.gov/gene/79960).
17	BovineHD1700008479	30007634	30004634	30010634							Y	protein coding	LARP1B	La ribonucleoprotein domain family member 1B	Human: thought to be RNA-binding proteins, where the La motif and adjacent amino acids fold into an RNA recognition motif.
17	BovineHD1700008551	30379690	30376690	30382690						Y	Y	protein coding	INTU	inturned planar cell polarity protein	Cell polarity (https://www.ncbi.nlm.nih.gov/homologene/41059)
17	BovineHD1700008822	31534386	31531386	31537386						Y		uncharacterized	LOC104974604	uncharacterized LOC104974604
17	BovineHD1700008963	32142732	32139732	32145732							Y	nothing found
17	BovineHD1700009143	32892516	32889516	32895516						Y		protein coding/uncharacterized	FAT4/LOC101901944	FAT atypical cadherin 4/uncharacterized LOC101901944	Cell polarity, cancer/No info.
17	BovineHD1700009195	33115134	33112134	33118134						Y	Y	uncharacterized	LOC101901944 cont	uncharacterized LOC101901944
17	BovineHD1700009211	33173250	33170250	33176250						Y		uncharacterized	LOC101901944 cont	uncharacterized LOC101901944
17	BTA-15975-no-rs	34022122	34019122	34025122						Y	Y	nothing found
17	BovineHD1700009522	34367065	34364065	34370065							Y	nothing found
17	BovineHD1700009953	36554989	36551989	36557989						Y	Y	protein coding	TRPC3	transient receptor potential cation channel subfamily C member 3	Bovine: ciliary (eye) muscle (https://www.ncbi.nlm.nih.gov/pubmed/15272043/, https://www.ncbi.nlm.nih.gov/gene?cmd=retrieve&dopt=full_report&list_uids=286866) and pulmonary arteries (https://www.ncbi.nlm.nih.gov/pubmed/10381584/). Membrane protein (https://www.ncbi.nlm.nih.gov/gene/7222)
17	Hapmap49910-BTA-20754	36571721	36568721	36574721	Y							protein coding	TRPC3 cont.	transient receptor potential cation channel subfamily C member 3	Bovine: ciliary (eye) muscle (https://www.ncbi.nlm.nih.gov/pubmed/15272043/, https://www.ncbi.nlm.nih.gov/gene?cmd=retrieve&dopt=full_report&list_uids=286866) and pulmonary arteries (https://www.ncbi.nlm.nih.gov/pubmed/10381584/). Membrane protein (https://www.ncbi.nlm.nih.gov/gene/7222)
17	BovineHD1700010074	36952699	36949699	36955699						Y	Y	nothing found
17	BovineHD1700010200	37381916	37378916	37384916							Y	protein coding	FSTL5	follistatin like 5	Cancer
17	BovineHD4100013038	37696593	37693593	37699593							Y	protein coding	FSTL5 cont.	follistatin like 5	Cancer
17	BovineHD1700010447	38301538	38298538	38304538							Y	nothing found
17	BovineHD1700010523	38555167	38552167	38558167						Y	Y	nothing found
17	BovineHD1700010539	38594139	38591139	38597139							Y	nothing found
17	BovineHD1700011269	40923554	40920554	40926554							Y	nothing found
17	BovineHD1700011276	40935430	40932430	40938430						Y		protein coding	C17H4orf45	chromosome 17 C4orf45 homolog	No obvious relevant function.
17	BovineHD1700011322	41064222	41061222	41067222							Y	protein coding x2	FNIP2/C17H4orf45 cont	folliculin interacting protein 2/chromosome 17 C4orf45 homolog	Human: associate with the molecular chaperone heat shock protein-90 (Hsp90) and negatively regulate its ATPase activity and facilitate its association with folliculin (https://www.ncbi.nlm.nih.gov/gene/57600)/No obvious relevant function.
17	BovineHD1700011455	41414826	41411826	41417826			Y					protein coding	RXFP1	relaxin/insulin like family peptide receptor 1	Humans (and others): The encoded protein plays a critical role in sperm motility, pregnancy and parturition as a receptor for the protein hormone relaxin. Decreased expression of this gene may play a role in endometriosis (https://www.ncbi.nlm.nih.gov/gene/59350, https://www.ncbi.nlm.nih.gov/pubmed/26761440).	Reproduction
17	BovineHD1700011749	42258142	42255142	42261142			Y					nothing found
17	BovineHD1700012016	43339309	43336309	43342309							Y	protein coding	PDGFC	platelet derived growth factor C	Human: The four members of this family are mitogenic factors for cells of mesenchymal origin and are characterized by a core motif of eight cysteines. This gene product appears to form only homodimers. It differs from the platelet-derived growth factor alpha and beta polypeptides in having an unusual N-terminal domain, the CUB domain.
17	BovineHD1700012332	44622821	44619821	44625821							Y	protein coding	GUCY1A1	guanylate cyclase 1 soluble subunit alpha 1	Soluble guanylate cyclases are heterodimeric proteins that catalyze the conversion of GTP to 3',5'-cyclic GMP and pyrophosphate. Mouse: modulates alveolarization in the newborn lung (https://www.ncbi.nlm.nih.gov/pubmed/23934926), also found cattle lung (https://www.ncbi.nlm.nih.gov/pubmed/1973124/)	Production traits
17	BovineHD1700012770	45852481	45849481	45855481							Y	protein coding	GALNT9	polypeptide N-acetylgalactosaminyltransferase 9	Human ortolog: found in the brain, correlated with improved cancer survival rate (https://www.ncbi.nlm.nih.gov/gene/50614, https://www.ncbi.nlm.nih.gov/pubmed/23136245)
17	BovineHD1700012792	45909864	45906864	45912864	Y							protein coding	GALNT9 cont.	polypeptide N-acetylgalactosaminyltransferase 9	Human ortolog: found in the brain, correlated with improved cancer survival rate (https://www.ncbi.nlm.nih.gov/gene/50614, https://www.ncbi.nlm.nih.gov/pubmed/23136245)
17	BovineHD1700021981	48560519	48557519	48563519							Y	protein coding	TMEM132D	transmembrane protein 132D	Human and mouse: panic disorder and anxiety (https://www.ncbi.nlm.nih.gov/pubmed/20368705, https://www.ncbi.nlm.nih.gov/homologene/71684)	Behaviour and cognition
17	BovineHD1700013860	48981534	48978534	48984534						Y	Y	protein coding	TMEM132D cont.	transmembrane protein 132D	Human and mouse: panic disorder and anxiety (https://www.ncbi.nlm.nih.gov/pubmed/20368705, https://www.ncbi.nlm.nih.gov/homologene/71684)	Behaviour and cognition
17	BovineHD1700013865	48995969	48992969	48998969							Y	protein coding	TMEM132D cont.	transmembrane protein 132D	Human and mouse: panic disorder and anxiety (https://www.ncbi.nlm.nih.gov/pubmed/20368705, https://www.ncbi.nlm.nih.gov/homologene/71684)	Behaviour and cognition
17	BovineHD1700014108	49680510	49677510	49683510							Y	nothing found
17	BovineHD4100013141	50330345	50327345	50333345							Y	nothing found
17	BovineHD1700015360	54223575	54220575	54226575							Y	protein coding	ATP6V0A2	ATPase H+ transporting V0 subunit a2	Bovine: ATPase (https://www.ncbi.nlm.nih.gov/pubmed/9891027/). Human: Mutations in this gene are a cause of both cutis laxa type II and wrinkly skin syndrome (https://www.ncbi.nlm.nih.gov/gene/23545), linked to male fertility (https://www.ncbi.nlm.nih.gov/pubmed/23936208).	Reproduction
17	BovineHD4100013164	54825817	54822817	54828817							Y	protein coding	ABCB9	ATP binding cassette subfamily B member 9	Human: membrane-associated protein, member of the MDR/TAP subfamily, involved in multidrug resistance as well as antigen presentation (https://www.ncbi.nlm.nih.gov/gene/23457).
17	BovineHD1700015776	55591642	55588642	55594642	Y							nothing found
17	BovineHD1700015845	55851199	55848199	55854199							Y	protein coding	MORN3	MORN repeat containing 3
17	BovineHD1700016839	59420347	59417347	59423347							Y	protein coding	WSB2	WD repeat and SOCS box containing 2	Mice: male gonad development and spermatogenesis (https://www.ncbi.nlm.nih.gov/pubmed/17504919)	Reproduction
17	BovineHD1700017001	59871541	59868541	59874541							Y	protein coding	KSR2	kinase suppressor of ras 2	Human: metabolic syndrome and diabetes (https://www.ncbi.nlm.nih.gov/pubmed/28537769/), obesity and diabetes and important regulator of human energy intake, energy expenditure (https://www.ncbi.nlm.nih.gov/pubmed/24209692)	Metabolism
17	BovineHD1700017161	60238024	60235024	60241024	Y							protein coding	FBXO21	F-box protein 21	Human ortolog: multidrug resistance
17	BovineHD1700017303	60686029	60683029	60689029							Y	nothing found
17	BovineHD1700018470	63976823	63973823	63979823						Y		nothing found
17	BovineHD1700018918	65692691	65689691	65695691	Y							protein coding	TRPV4	transient receptor potential cation channel subfamily V member 4	Bovine: functions in bovine articular chondrocytes (cartilage cells) and its regulation by obesity-associated mediators (https://www.ncbi.nlm.nih.gov/pubmed/25459300/), endothelial cell orientation (https://www.ncbi.nlm.nih.gov/pubmed/19359599/), also https://www.ncbi.nlm.nih.gov/gene?cmd=retrieve&dopt=full_report&list_uids=540259. Humans: thought to be involved in the regulation of systemic osmo…	Production traits
17	BovineHD1700019558	67504065	67501065	67507065				Y			Y	protein coding	KIAA1671	KIAA1671	Humans (and other): cancer
17	BovineHD1700020046	68723796	68720796	68726796							Y	nothing found
17	BovineHD1700020350	69806761	69803761	69809761					Y			protein coding	TTC28	tetratricopeptide repeat domain 28	Humans (and others): TPRBK (aka TTC28) may play a critical role in the progress of mitosis and cytokinesis during mammalian cell cycle (https://www.ncbi.nlm.nih.gov/pubmed/23036704/, https://www.ncbi.nlm.nih.gov/gene/23331).
17	BovineHD1700020377	69910787	69907787	69913787					Y			protein coding	TTC28 (cont.)	tetratricopeptide repeat domain 28	Humans (and others): TPRBK (aka TTC28) may play a critical role in the progress of mitosis and cytokinesis during mammalian cell cycle (https://www.ncbi.nlm.nih.gov/pubmed/23036704/, https://www.ncbi.nlm.nih.gov/gene/23331).
17	BovineHD1700020381	69943089	69940089	69946089							Y	protein coding	TTC28 (cont.)	tetratricopeptide repeat domain 28	Humans (and others): TPRBK (aka TTC28) may play a critical role in the progress of mitosis and cytokinesis during mammalian cell cycle (https://www.ncbi.nlm.nih.gov/pubmed/23036704/, https://www.ncbi.nlm.nih.gov/gene/23331).
17	BovineHD1700020849	71697054	71694054	71700054						Y		protein coding	PES1	pescadillo ribosomal biogenesis factor 1	Human: cancer
17	BovineHD1700021219	72707428	72704428	72710428							Y	protein coding	SLC5A1	solute carrier family 5 member 1	SLC5A1 a.k.a. SGLT1, Human: The encoded integral membrane protein is the primary mediator of dietary glucose and galactose uptake from the intestinal lumen. Mutations in this gene have been associated with glucose-galactose malabsorption (https://www.ncbi.nlm.nih.gov/gene/6523). Bovine: Abundance of SGLT1 mRNA in bovine mammary gland increased more than 4-fold during late pregnancy and early lact…	Milk production
18	BovineHD1800000572	2175982	2172982	2178982							Y	protein coding	MLKL	mixed lineage kinase domain like pseudokinase	Human: plays a critical role in tumor necrosis factor (TNF)-induced necroptosis, associated with inflammatory bowel disease in children (https://www.ncbi.nlm.nih.gov/gene/197259).
18	BovineHD1800001749	5465518	5462518	5468518							Y	protein coding	WWOX	WW domain containing oxidoreductase	Human: cancer. Bovine: annotation of the bovine gene suggests a highly conserved genomic arrangement (https://www.ncbi.nlm.nih.gov/pubmed/20016169/).
18	BovineHD1800002671	7678883	7675883	7681883						Y		nothing found
18	BovineHD1800003321	9495792	9492792	9498792	Y				Y		Y	protein coding	CDH13	cadherin 13	Humans (and others): This protein acts as a negative regulator of axon growth during neural differentiation. It also protects vascular endothelial cells from apoptosis due to oxidative stress, and is associated with resistance to atherosclerosis (https://www.ncbi.nlm.nih.gov/gene/1012). Humans: alter adiponectin (insulin-sensitizing adipokine) sensitivity, resulting in better metabolic health tha…
18	BovineHD1800003441	9710147	9707147	9713147							Y	protein coding	CDH13 cont.	cadherin 13	Humans (and others): This protein acts as a negative regulator of axon growth during neural differentiation. It also protects vascular endothelial cells from apoptosis due to oxidative stress, and is associated with resistance to atherosclerosis (https://www.ncbi.nlm.nih.gov/gene/1012). Humans: alter adiponectin (insulin-sensitizing adipokine) sensitivity, resulting in better metabolic health tha…
18	BovineHD1800003822	10739307	10736307	10742307			Y					protein coding	TLDC1	TBC/LysM-associated domain containing 1	Mice (and others): neurodegeneration, cellular stress response and disease (https://www.ncbi.nlm.nih.gov/pubmed/26668325/, https://www.ncbi.nlm.nih.gov/homologene/32494)
18	Hapmap36626-SCAFFOLD265042_14918	11087325	11084325	11090325							Y	nothing found
18	BovineHD1800005075	16209954	16206954	16212954							Y	nothing found
18	BovineHD1800005085	16244096	16241096	16247096					Y			nothing found
18	BovineHD1800005213	16718902	16715902	16721902							Y	protein coding	ABCC11	ATP binding cassette subfamily C member 11	Human: involved in multi-drug resistance, participates in physiological processes involving bile acids, conjugated steroids, and cyclic nucleotides. A SNP in this gene is responsible for determination of human earwax type (https://www.ncbi.nlm.nih.gov/gene/85320).
18	BovineHD1800005460	17550611	17547611	17553611							Y	nothing found
18	BovineHD1800005508	17730228	17727228	17733228						Y		nothing found
18	BovineHD1800006340	20434050	20431050	20437050					Y			uncharacterized LOC104974773
18	BovineHD1800006487	21017561	21014561	21020561							Y	protein coding	TOX3	TOX high mobility group box family member 3	May be involved in bending and unwinding of DNA and alteration of chromatin structure, a minor allele has been implicated in an elevated risk of breast cancer (https://www.ncbi.nlm.nih.gov/gene/27324).
18	BovineHD1800006491	21039582	21036582	21042582							Y	protein coding	TOX3 cont.	TOX high mobility group box family member 3	May be involved in bending and unwinding of DNA and alteration of chromatin structure, a minor allele has been implicated in an elevated risk of breast cancer (https://www.ncbi.nlm.nih.gov/gene/27324).
18	BovineHD1800007099	23169041	23166041	23172041							Y	nothing found
18	BovineHD1800008072	26226388	26223388	26229388			Y					nothing found
18	BovineHD1800008590	27622579	27619579	27625579	Y							nothing found
18	BTA-121123-no-rs	31280444	31277444	31283444					Y			nothing found
18	BovineHD1800009640	31854734	31851734	31857734			Y					nothing found
18	BovineHD1800019628	31859260	31856260	31862260				Y				nothing found
18	BovineHD1800009896	32694162	32691162	32697162							Y	nothing found
18	BovineHD1800010152	33559677	33556677	33562677	Y							nothing found
18	BovineHD1800010168	33593538	33590538	33596538					Y			nothing found
18	ARS-BFGL-NGS-107749	33986486	33983486	33989486	Y							nothing found
18	Hapmap58263-rs29024924	37506285	37503285	37509285			Y					uncharacterized LOC101902799
18	BovineHD1800011786	40032280	40029280	40035280			Y					protein coding	HYDIN	HYDIN, axonemal central pair apparatus protein	Humans, mice (and others): This gene encodes a protein that may be involved in cilia motility. Mutations in this gene cause of autosomal recessive primary ciliary dyskinesia-5 (respiratory tract), a disorder characterized by the accumulation of cerebrospinal fluid within the ventricles of the brain (https://www.ncbi.nlm.nih.gov/gene/54768), mice (https://www.ncbi.nlm.nih.gov/pubmed/18250199).
18	BovineHD1800013628	46382674	46379674	46385674	Y							protein coding x2	DMKN//GAPDHS	dermokine//glyceraldehyde-3-phosphate dehydrogenase, spermatogenic	Humans (and others): upregulated in inflammatory diseases, and it was first observed as expressed in the differentiated layers of skin (https://www.ncbi.nlm.nih.gov/gene/93099, https://www.ncbi.nlm.nih.gov/gene/?Term=ortholog_gene_93099[group])//Humans (and others): important role in carbohydrate metabolism, required for sperm motility and male fertility (https://www.ncbi.nlm.nih.gov/gene/26330).	Infection and immunity, Metabolism
18	ARS-BFGL-NGS-104362	46697670	46694670	46700670							Y	protein coding x2	LOC101904550/PRODH2	inactive serine/threonine-protein kinase TEX14-like/proline dehydrogenase 2	No info/Arabidopsis disease resistance (https://www.ncbi.nlm.nih.gov/pubmed/21311034, https://www.ncbi.nlm.nih.gov/homologene/36381)	Infection and immunity
18	BovineHD1800015238	51999988	51996988	52002988						Y	Y	protein coding	PHLDB3	pleckstrin homology like domain family B member 3	Cancer.
18	BovineHD1800015311	52140741	52137741	52143741						Y		ncRNA	LOC100337113	uncharacterized LOC100337113
18	BovineHD1800016079	54875189	54872189	54878189	Y							protein coding	SLC8A2	solute carrier family 8 member A2	Humans (and others): NCX2 (aka SLC8A2) and NCX3 protein levels were modulated in parietal cortex of late stage Alzheimer's disease (https://www.ncbi.nlm.nih.gov/pubmed/21382638), neurodegeneration in Parkinson's disease (https://www.ncbi.nlm.nih.gov/pubmed/23224884), https://www.ncbi.nlm.nih.gov/homologene/27358.
18	ARS-BFGL-NGS-100074	54934460	54931460	54937460			Y					protein coding	ZNF541	zinc finger protein 541	Humans, mice and others: spermatogenesis (https://www.ncbi.nlm.nih.gov/pubmed/18849567, https://www.ncbi.nlm.nih.gov/homologene/12991)
18	BovineHD1800016908	58054372	58051372	58057372			Y					nothing found
18	BovineHD1800019844	58617691	58614691	58620691			Y					nothing found
18	BovineHD1800017999	62404621	62401621	62407621							Y	protein coding	ZNF579	zinc finger protein 579	No obvious relevant function.
18	BovineHD1800018074	62581767	62578767	62584767					Y			protein coding	KMT5C	lysine methyltransferase 5C	Humans, mice and others: cell development, meiosis (https://www.ncbi.nlm.nih.gov/pubmed/22951141), Suv4-20h2 (aka KMT5C) believed to play essential roles in regulating nuclear architecture and chromosome segregation (https://www.ncbi.nlm.nih.gov/pubmed/23599346).
18	BovineHD1800018096	62655006	62652006	62658006			Y					2 genes, both protein coding	HSPBP1//PPP6R1	HSPA (Hsp70) binding protein 1//protein phosphatase 6, regulatory subunit 1	Arabidopsis: heat stress, thermotolerance (https://www.ncbi.nlm.nih.gov/pubmed/20536787, see also https://www.ncbi.nlm.nih.gov/pubmed/18261988), human neurodegenerative diseases, polyglutamine disease (https://www.ncbi.nlm.nih.gov/pubmed/19183265/, https://www.ncbi.nlm.nih.gov/homologene/40827).//SAPS1 (aka PPP6R1) is a regulatory subunit for the protein phosphatase-6 catalytic subunit (https://w…	Climate adaptation
18	BovineHD4100013826	65313314	65310314	65316314		Y						protein coding	LOC104968476	zinc finger protein 154-like
19	ARS-BFGL-NGS-67838	501225	498225	504225				Y	Y			nothing found
19	ARS-BFGL-NGS-101936	2321350	2318350	2324350					Y			nothing found
19	BovineHD1900000983	4147200	4144200	4150200					Y			nothing found
19	BovineHD1900001280	5247259	5244259	5250259							Y	protein coding	TOM1L1	target of myb1 like 1 membrane trafficking protein	Cancer
19	BovineHD1900001632	6394118	6391118	6397118							Y	nothing found
19	BovineHD1900002033	7641334	7638334	7644334							Y	nothing found
19	BovineHD1900002130	7893831	7890831	7896831			Y					protein coding	DGKE	diacylglycerol kinase epsilon	Humans (and others): Diacylglycerol kinases are thought to be involved mainly in the regeneration of phosphatidylinositol (PI) from diacylglycerol in the PI-cycle during cell signal transduction (https://www.ncbi.nlm.nih.gov/gene/8526).
19	BovineHD1900002291	8418204	8415204	8421204				Y				protein coding	MSI2	musashi RNA binding protein 2	Humans (and others): involved in development and cell cycle regulation. Mutations in this gene are associated with poor prognosis in certain types of cancers (https://www.ncbi.nlm.nih.gov/gene/124540).
19	BovineHD1900002458	8800400	8797400	8803400						Y		nothing found
19	BovineHD1900004463	16218816	16215816	16221816							Y	nothing found
19	BovineHD1900004575	16541487	16538487	16544487						Y		protein coding	ASIC2	acid sensing ion channel subunit 2	Bipolar disorder, multiple sclerosis (https://www.ncbi.nlm.nih.gov/homologene/90965)
19	BovineHD1900005348	18694931	18691931	18697931							Y	nothing found
19	BovineHD1900005374	18811133	18808133	18814133						Y		ncRNA x2	MIR365-2/MIR2333	microRNA 365-2/microRNA 2333	Bovine (both genes): affecting both the stability and translation of mRNAs.
19	BovineHD1900005492	19311952	19308952	19314952						Y		nothing found
19	BovineHD1900006277	21923008	21920008	21926008	Y							protein coding	BLMH	bleomycin hydrolase	Humans (and others): highly conserved through evolution; however, the only known activity of the enzyme is metabolic inactivation of the glycopeptide bleomycin (BLM), an essential component of combination chemotherapy regimens for cancer (https://www.ncbi.nlm.nih.gov/gene/642).
19	BovineHD1900006332	22191484	22188484	22194484				Y				protein coding	BHLHA9	basic helix-loop-helix family member a9	Humans, mice (and others): The encoded protein is a transcription factor involved in limb development. Mutations in this gene have been associated with mesoaxial synostotic syndactyly Malik-Percin type (MSSD). Copy number variation of a locus containing this gene has been linked to a form of split-hand/foot malformation with long bone deficiency (SHFLD3) (https://www.ncbi.nlm.nih.gov/gene/727857,…
19	BovineHD1900007608	25880702	25877702	25883702							Y	protein coding	KIAA0753	KIAA0753	Human: Encodes a subunit of a protein complex that regulates ciliogenesis and cilia maintenance, shown to regulate centriolar duplication. Mutations cause an orofaciodigital syndrome and a form of Joubert syndrome (brain development disorder) in human patients (affects the development of the oral cavity, facial features, and digits) (https://www.ncbi.nlm.nih.gov/gene/9851).
19	BovineHD1900008664	29514282	29511282	29517282				Y				protein coding/ncRNA	CFAP52//uncharacterized LOC104975030		Humans (and others): WD repeat-containing proteins, such as WDR16, play crucial roles in a wide range of physiologic functions, including signal transduction, RNA processing, remodeling the cytoskeleton, regulation of vesicular traffic, and cell division (https://www.ncbi.nlm.nih.gov/gene/146845, https://www.ncbi.nlm.nih.gov/homologene/12416)
19	BovineHD1900008906	30304432	30301432	30307432				Y			Y	protein coding x2	ADPRM//TMEM220	ADP-ribose/CDP-alcohol diphosphatase, manganese dependent//transmembrane protein 220	Mice, humans (and others): in immune cells (https://www.ncbi.nlm.nih.gov/pubmed/25692488/, https://www.ncbi.nlm.nih.gov/homologene/10632)//Humans (and others): Gastric cancer (https://www.ncbi.nlm.nih.gov/pubmed/27329150, https://www.ncbi.nlm.nih.gov/homologene/18579)
19	BovineHD1900008909	30312724	30309724	30315724				Y			Y	protein coding	TMEM220 cont.	transmembrane protein 220	Humans (and others): Gastric cancer (https://www.ncbi.nlm.nih.gov/pubmed/27329150, https://www.ncbi.nlm.nih.gov/homologene/18579)
19	BovineHD1900008910	30315046	30312046	30318046				Y				protein coding	TMEM220 cont.	transmembrane protein 220	Humans (and others): Gastric cancer (https://www.ncbi.nlm.nih.gov/pubmed/27329150, https://www.ncbi.nlm.nih.gov/homologene/18579)
19	ARS-BFGL-NGS-106797	31308183	31305183	31311183					Y			protein coding	MAP2K4	mitogen-activated protein kinase kinase 4	Humans (and others): Members of this family act as an integration point for multiple biochemical signals and are involved in a wide variety of cellular processes such as proliferation, differentiation, transcription regulation, and development (https://www.ncbi.nlm.nih.gov/gene/6416, https://www.ncbi.nlm.nih.gov/homologene/48159).
19	BovineHD1900009280	31441806	31438806	31444806			Y					nothing found
19	BovineHD4100014126	31483340	31480340	31486340	Y							nothing found
19	BovineHD1900009332	31742895	31739895	31745895							Y	protein coding	MYOCD	myocardin	Human: protein expressed in heart, aorta, and in smooth muscle cell-containing tissues.
19	BovineHD1900011559	40534218	40531218	40537218	Y							protein coding	CDK12	cyclin dependent kinase 12	Humans (and others): ovarian cancer (https://www.ncbi.nlm.nih.gov/pubmed/26787835, https://www.ncbi.nlm.nih.gov/homologene/128632)
19	BovineHD4100014201	41101208	41098208	41104208	Y							protein coding	CASC3	cancer susceptibility 3	Humans (and others): component of the exon junction complex (EJC), a protein complex that is deposited on spliced mRNAs at exon-exon junctions and functions in nonsense-mediated mRNA decay (NMD) (https://www.ncbi.nlm.nih.gov/gene/22794), hyperplasia of rheumatoid arthritis patients https://www.ncbi.nlm.nih.gov/pubmed/21327427).
19	BovineHD1900012017	42249179	42246179	42252179				Y	Y			protein coding	KRT31	keratin 31	Humans (and others): The protein encoded by this gene is a member of the keratin gene family. As a type I hair keratin, it is an acidic protein which heterodimerizes with type II keratins to form hair and nails (https://www.ncbi.nlm.nih.gov/gene/3881, https://www.ncbi.nlm.nih.gov/pubmed/9405442), mice (https://www.ncbi.nlm.nih.gov/pubmed/1717610/). Animal horns (bony core, covered by a keratin sh…	Physical appearance
19	BovineHD4100014211	42598615	42595615	42601615					Y			nothing found
19	BovineHD1900012383	43861473	43858473	43864473					Y			uncharacterized	LOC104975092	uncharacterized LOC104975092
19	BovineHD4100014222	45222949	45219949	45225949						Y	Y	protein coding	EFTUD2	elongation factor Tu GTP binding domain containing 2	Human: GTPase, component of the spliceosome complex which processes precursor mRNAs to produce mature mRNAs. Mutations associated with mandibulofacial dysostosis with microcephaly (https://www.ncbi.nlm.nih.gov/gene/9343).
19	BTB-00753901	45380797	45377797	45383797					Y			protein coding	NMT1	N-myristoyltransferase 1	Cattle (and other): exists in two isoforms NMT1 and NMT2. Myristoylated proteins play critical roles in protein-protein interactions, cell signaling and oncogenesis, https://www.ncbi.nlm.nih.gov/gene?cmd=retrieve&dopt=full_report&list_uids=281351 (https://www.ncbi.nlm.nih.gov/pubmed/19796608/)
19	BovineHD1900018997	47806939	47803939	47809939				Y				2 genes, ncRNA and protein coding	uncharacterized LOC104975107//MARCH10	MARCH10	Humans (and others): MARCH enzymes add ubiquitin (see MIM 191339) to target lysines in substrate proteins, thereby signaling their vesicular transport between membrane compartments (https://www.ncbi.nlm.nih.gov/gene/162333).
19	BovineHD1900013614	48903509	48900509	48906509					Y			2 genes, both protein coding	LOC616254//LOC100140873: both have homologue ICAM2	2x intercellular adhesion molecule 2	Both have homologue ICAM2 in humans (and others): ICAM2 This may play a role in lymphocyte recirculation by blocking LFA-1-dependent cell adhesion. It mediates adhesive interactions important for antigen-specific immune response, NK-cell mediated clearance, lymphocyte recirculation, and other cellular interactions important for immune response and surveillance (https://www.ncbi.nlm.nih.gov/gene/3…
19	BovineHD1900013904	49814680	49811680	49817680					Y			2 genes, protein coding and tRNA	NOL11//TRNAS-AGA	nucleolar protein 11//transfer RNA serine (anticodon AGA)	Humans (and others): implicated in the pathogenesis of North American Indian childhood cirrhosis (liver disease) (https://www.ncbi.nlm.nih.gov/pubmed/22916032/, https://www.ncbi.nlm.nih.gov/gene/25926). //tRNA anchor
19	BovineHD1900014541	52014531	52011531	52017531						Y		nothing found
19	BovineHD1900014543	52018238	52015238	52021238			Y					nothing found
19	BovineHD1900014707	52472545	52469545	52475545				Y				protein coding	RPTOR	regulatory associated protein of MTOR complex 1	Humans (and others): This gene encodes a component of a signaling pathway that regulates cell growth in response to nutrient and insulin levels (https://www.ncbi.nlm.nih.gov/gene/57521, https://www.ncbi.nlm.nih.gov/homologene/80210). Proposed model in which the derived allele influences thermogenesis or immune response by altering MTOR pathway activity and thereby increasing fitness in colder cli…	Climate adaptation
19	BovineHD1900014976	53574554	53571554	53577554				Y	Y			protein coding	RBFOX3	RNA binding protein, fox-1 homolog (C. elegans) 3	Also in dog, mouse, rat: mice (humans?) RBFOX3 mutations are linked to epilepsy and cognitive impairments (https://www.ncbi.nlm.nih.gov/pubmed/26619789/), controls the biogenesis of a subset of microRNAs (https://www.ncbi.nlm.nih.gov/pubmed/25240799/), https://www.ncbi.nlm.nih.gov/homologene/134629.
19	BovineHD1900015292	54556763	54553763	54559763	Y				Y		Y	protein coding	BIRC5	baculoviral IAP repeat containing 5	Humans (and others): encode negative regulatory proteins that prevent apoptotic cell death, gene expression is high during fetal development and in most tumors, yet low in adult tissues (https://www.ncbi.nlm.nih.gov/gene/332, https://www.ncbi.nlm.nih.gov/pubmed/17075833/).	Reproduction
19	BovineHD1900015351	54690839	54687839	54693839						Y	Y	protein coding	TNRC6C	trinucleotide repeat containing 6C	Associated with deadenylation steps (https://www.ncbi.nlm.nih.gov/pubmed/19838187)
19	BovineHD1900015677	55526850	55523850	55529850						Y	Y	protein coding	MGAT5B	mannosyl (alpha-1,6-)-glycoprotein beta-1,6-N-acetyl-glucosaminyltransferase, isozyme B	Encodes a beta-1,6-N-acetylglucosaminyltransferase (EC 2.4.1.155) that functions in the synthesis of complex cell surface N-glycans
19	BovineHD1900015841	56115519	56112519	56118519						Y	Y	protein coding	RNF157	ring finger protein 157	Mitosis, melanoma.
19	BovineHD1900016807	58922128	58919128	58925128			Y					protein coding	SLC39A11	solute carrier family 39 member 11	Mice (humans, others): Zip11 (aka SLC39A11) has unique protein sequence and structure features, it functions as a cellular zinc transporter (https://www.ncbi.nlm.nih.gov/pubmed/23643525), zinc homeostasis, helping to maintain mucosal integrity and function (https://www.ncbi.nlm.nih.gov/pubmed/24089422/). Humans: ZIP11, may play an important role in bladder cancer (https://www.ncbi.nlm.nih.gov/pub…
19	BovineHD1900016892	59092696	59089696	59095696							Y	nothing found
19	BovineHD1900016925	59216955	59213955	59219955							Y	ncRNA	LOC101907523	uncharacterized LOC101907523
19	BovineHD1900018173	62921789	62918789	62924789							Y	protein coding	CEP112	centrosomal protein 112	Humans (and others): In neurons, in cytoplasm of dendrites, also enriched in the nucleus where it interacts with the RNA polymerase III transcriptional repressor Maf1 to regulate gamma-aminobutyric acid A receptor surface expression, plus s a component of the human centrosome (https://www.ncbi.nlm.nih.gov/gene/201134).
19	BovineHD1900018215	63085246	63082246	63088246	Y							protein coding	CEP112 cont.	centrosomal protein 112	Humans (and others): In neurons, in cytoplasm of dendrites, also enriched in the nucleus where it interacts with the RNA polymerase III transcriptional repressor Maf1 to regulate gamma-aminobutyric acid A receptor surface expression, plus s a component of the human centrosome (https://www.ncbi.nlm.nih.gov/gene/201134).
19	BovineHD1900018645	63414006	63411006	63417006	Y							protein coding	PRKCA	protein kinase C alpha	Humans (and others): reported to play roles in many different cellular processes, such as cell adhesion, cell transformation, cell cycle checkpoint, and cell volume control. Knockout studies in mice suggest that this kinase may be a fundamental regulator of cardiac contractility and Ca(2+) handling in myocytes (https://www.ncbi.nlm.nih.gov/gene/5578), https://www.ncbi.nlm.nih.gov/gene?cmd=retriev…
20	BovineHD2000000905	2469835	2466835	2472835					Y			protein coding	KCNIP1	potassium voltage-gated channel interacting protein 1	Humans (and others): encodes a member of the family of cytosolic voltage-gated potassium (Kv) channel-interacting proteins (KCNIPs), which belong to the neuronal calcium sensor (NCS) family of the calcium binding EF-hand proteins (https://www.ncbi.nlm.nih.gov/gene/30820).
20	BovineHD2000000940	2594262	2591262	2597262						Y		protein coding	GABRP	gamma-aminobutyric acid type A receptor pi subunit	Human: mediates the fastest inhibitory synaptic transmission in the central nervous system, expressed in several non-neuronal tissues including the uterus and ovaries.
20	BovineHD2000001013	2999861	2996861	3002861					Y			protein coding	LOC533085	ran-binding protein 17
20	BovineHD2000001138	3465654	3462654	3468654							Y	nothing found
20	BovineHD2000002459	7737534	7734534	7740534							Y	protein coding	ARHGEF28	Rho guanine nucleotide exchange factor 28	Human: encodes a member of the Rho guanine nucleotide exchange factor family.
20	BovineHD2000003046	9600932	9597932	9603932							Y	nothing found
20	BovineHD2000003845	11996291	11993291	11999291						Y		nothing found
20	BovineHD2000004610	15254485	15251485	15257485							Y	protein coding	RNF180	ring finger protein 180	Gastric cancer.
20	BovineHD2000005087	16801064	16798064	16804064							Y	protein coding	IPO11	importin 11	Members of the karyopherin/importin-beta family of transport receptors
20	BovineHD2000005622	18732324	18729324	18735324				Y				nothing found
20	BovineHD2000005824	19432565	19429565	19435565			Y					protein coding	PDE4D	phosphodiesterase 4D	Cattle: functional in bovine mammary gland (presence of PDE4D transcript and protein, and active enzyme: https://www.ncbi.nlm.nih.gov/pubmed/19620657/), https://www.ncbi.nlm.nih.gov/gene?cmd=retrieve&dopt=full_report&list_uids=539556.	Milk production
20	BovineHD2000006044	20118051	20115051	20121051					Y			protein coding	PDE4D, cont.	phosphodiesterase 4D	Cattle: functional in bovine mammary gland (presence of PDE4D transcript and protein, and active enzyme: https://www.ncbi.nlm.nih.gov/pubmed/19620657/), https://www.ncbi.nlm.nih.gov/gene?cmd=retrieve&dopt=full_report&list_uids=539556.	Milk production
20	BovineHD2000006327	21121439	21118439	21124439	Y		Y					nothing found
20	BovineHD2000006721	22375058	22372058	22378058					Y			protein coding/ncRNA	MAP3K1/LOC104975241	mitogen-activated protein kinase kinase kinase 1/uncharacterized	Humans (and others): Encoded protein is a serine/threonine kinase and part of some signal transduction cascades (https://www.ncbi.nlm.nih.gov/gene/4214, https://www.ncbi.nlm.nih.gov/homologene/8056)
20	ARS-BFGL-BAC-35584	22542386	22539386	22545386					Y			nothing found
20	BovineHD2000006923	22955235	22952235	22958235							Y	nothing found
20	BovineHD2000006963	23067004	23064004	23070004	Y							ncRNA/protein coding	LOC101905381/ANKRD55	uncharacterized/ankyrin repeat domain 55	Humans (and others): multiple sclerosis risk (https://www.ncbi.nlm.nih.gov/pubmed/22130326, https://www.ncbi.nlm.nih.gov/pubmed/23315543, https://www.ncbi.nlm.nih.gov/gene/79722)
20	BovineHD2000007678	25696488	25693488	25699488			Y					nothing found
20	BovineHD2000007849	26280384	26277384	26283384	Y							both protein coding	PELO/ITGA1	pelota mRNA surveillance and ribosome rescue factor/integrin subunit alpha 1	Humans (and others): PELO contains a conserved nuclear localization signal, the encoded protein may have a role in spermatogenesis, cell cycle control, and in meiotic cell division (https://www.ncbi.nlm.nih.gov/gene/53918, https://www.ncbi.nlm.nih.gov/homologene/6835). ITGA1 encoded protein part of cell-surface receptor for collagen and laminin, may play a role in inflammation and fibrosis (https…
20	BovineHD2000007853	26307280	26304280	26310280							Y	nothing found
20	BovineHD2000008419	28448018	28445018	28451018						Y		protein coding	PARP8	poly(ADP-ribose) polymerase family member 8	No obvious relevant function.
20	BovineHD2000009165	31811519	31808519	31814519	Y							protein coding/uncharacterized	CCDC152/LOC100848533	coiled-coil domain containing 152	Humans (and others): No specific info (https://www.ncbi.nlm.nih.gov/homologene/79247).
20	BovineHD2000009373	32783787	32780787	32786787							Y	protein coding	OXCT1	3-oxoacid CoA-transferase 1	Humans (and others): Encoded protein plays a central role in extrahepatic ketone body catabolism by catalyzing the reversible transfer of coenzyme A from succinyl-CoA to acetoacetate. Mutations associated with succinyl CoA:3-oxoacid CoA transferase deficiency (https://www.ncbi.nlm.nih.gov/gene/5019, https://www.ncbi.nlm.nih.gov/homologene/377), ketosis: (https://www.ncbi.nlm.nih.gov/pubmed/154966…	Metabolism
20	BovineHD2000009387	32841874	32838874	32844874				Y				protein coding	OXCT1 cont.	3-oxoacid CoA-transferase 1	Humans (and others): Encoded protein plays a central role in extrahepatic ketone body catabolism by catalyzing the reversible transfer of coenzyme A from succinyl-CoA to acetoacetate. Mutations associated with succinyl CoA:3-oxoacid CoA transferase deficiency (https://www.ncbi.nlm.nih.gov/gene/5019, https://www.ncbi.nlm.nih.gov/homologene/377), ketosis: (https://www.ncbi.nlm.nih.gov/pubmed/154966…	Metabolism
20	BovineHD2000009492	33122639	33119639	33125639						Y		protein coding	PLCXD3	phosphatidylinositol specific phospholipase C X domain containing 3	An earlier study found association with Creutzfeldt-Jakob disease (https://www.ncbi.nlm.nih.gov/pubmed/24028506) but follow-up study found no association (https://www.ncbi.nlm.nih.gov/pubmed/27055460/).	Infection and immunity
20	BovineHD2000009659	33541588	33538588	33544588							Y	nothing found
20	BovineHD2000010050	35055128	35052128	35058128						Y		protein coding	DAB2	DAB2, clathrin adaptor protein	Human: linked to follicular fluid exposure and ovarian cancer (https://www.ncbi.nlm.nih.gov/pubmed/24186266)
20	BTB-01423653	38578200	38575200	38581200						Y		protein coding	SPEF2	sperm flagellar 2	Pigs a.k.a. KPL2: Infertility and sperm defect (https://www.ncbi.nlm.nih.gov/pubmed/16549801/, https://www.ncbi.nlm.nih.gov/homologene/23371)	Reproduction
20	ARS-BFGL-NGS-117457	39927454	39924454	39930454			Y					protein coding	ADAMTS12	ADAM metallopeptidase with thrombospondin type 1 motif 12	Humans (and others): may play roles in pulmonary cells during fetal development or in tumor processes (https://www.ncbi.nlm.nih.gov/gene/81792, https://www.ncbi.nlm.nih.gov/homologene/12808), rheumatoid arthritis (https://www.ncbi.nlm.nih.gov/pubmed/22505177/)
20	BovineHD2000011466	40097625	40094625	40100625						Y	Y	protein coding	ADAMTS12 cont.	ADAM metallopeptidase with thrombospondin type 1 motif 12	Humans (and others): may play roles in pulmonary cells during fetal development or in tumor processes (https://www.ncbi.nlm.nih.gov/gene/81792, https://www.ncbi.nlm.nih.gov/homologene/12808), rheumatoid arthritis (https://www.ncbi.nlm.nih.gov/pubmed/22505177/)
20	BovineHD4100014698	40279481	40276481	40282481						Y	Y	protein coding	ADAMTS12 cont.	ADAM metallopeptidase with thrombospondin type 1 motif 12	Humans (and others): may play roles in pulmonary cells during fetal development or in tumor processes (https://www.ncbi.nlm.nih.gov/gene/81792, https://www.ncbi.nlm.nih.gov/homologene/12808), rheumatoid arthritis (https://www.ncbi.nlm.nih.gov/pubmed/22505177/)
20	BovineHD2000011583	40435327	40432327	40438327							Y	nothing found
20	BovineHD2000011612	40517108	40514108	40520108			Y					nothing found
20	BovineHD2000012065	42043861	42040861	42046861						Y		pseudo/protein coding	LOC101903284/C20H5orf22	/chromosome 20 C5orf22 homolog	No info/No obvious information on function.
20	BovineHD2000012191	42415278	42412278	42418278							Y	protein coding	CDH6	cadherin 6	Human: linked to cell differentiation and morphogenesis, may play a role in kidney development as well as endometrium and placenta formation, tumor growth and metastasis.
20	BovineHD2000012339	43154793	43151793	43157793						Y		nothing found
20	BovineHD2000012446	43667005	43664005	43670005							Y	nothing found
20	BovineHD2000013601	48902071	48899071	48905071							Y	protein coding	CDH10	cadherin 10	Human: membrane protein, cell-cell adhesion, putatively involved in synaptic adhesions, axon outgrowth and guidance. Mutations may be associated with lungand colorectal cancer.
20	BovineHD2000013674	49200327	49197327	49203327			Y			Y	Y	nothing found
20	BovineHD2000013715	49410215	49407215	49413215			Y			Y		nothing found
20	BovineHD2000013884	50080288	50077288	50083288			Y					nothing found
20	BovineHD2000014258	51601400	51598400	51604400	Y							protein coding	CDH12	cadherin 12	Humans (and others): membrane proteins, this particular cadherin appears to be expressed specifically in the brain; temporal pattern of expression consistent with a role during a critical period of neuronal development, perhaps specifically during synaptogenesis (https://www.ncbi.nlm.nih.gov/gene/1010, https://www.ncbi.nlm.nih.gov/homologene/37873).
20	BTA-116325-no-rs	54060327	54057327	54063327							Y	nothing found
20	BovineHD2000014928	54439651	54436651	54442651	Y							nothing found
20	BovineHD2000015160	55363823	55360823	55366823			Y					nothing found
20	BovineHD2000015511	56418115	56415115	56421115						Y	Y	protein coding	MYO10	myosin X	Human: This gene functions as an actin-based molecular motor and plays a role in integration of F-actin and microtubule cytoskeletons during meiosis.
20	BovineHD2000015753	57067836	57064836	57070836			Y					protein coding	MARCH11	membrane associated ring-CH-type finger 11	Humans (and others): signaling intracellular transport (https://www.ncbi.nlm.nih.gov/gene/441061, https://www.ncbi.nlm.nih.gov/homologene/45584)
20	BovineHD2000015916	57578646	57575646	57581646							Y	protein coding	FBXL7	F-box and leucine rich repeat protein 7	Human: play a role in phosphorylation-dependent ubiquitination of proteins.
20	BovineHD2000016000	57795287	57792287	57798287			Y					nothing found
20	BovineHD2000016023	57888623	57885623	57891623							Y	nothing found
20	ARS-BFGL-BAC-34303	60954990	60951990	60957990				Y				nothing found
20	ARS-BFGL-NGS-14979	61016074	61013074	61019074						Y		nothing found
20	BovineHD2000017177	61323747	61320747	61326747							Y	protein coding	CTNND2	catenin delta 2	Human: implicated in brain and eye development and cancer formation (https://www.ncbi.nlm.nih.gov/gene/1501, https://www.ncbi.nlm.nih.gov/pubmed/21911587).	Vision
20	BovineHD2000017339	61787284	61784284	61790284						Y		protein coding	CTNND2 cont.	catenin delta 2	Human: implicated in brain and eye development and cancer formation (https://www.ncbi.nlm.nih.gov/gene/1501, https://www.ncbi.nlm.nih.gov/pubmed/21911587).	Vision
20	Hapmap40754-BTA-50982	61863283	61860283	61866283						Y		protein coding	CTNND2 cont.	catenin delta 2	Human: implicated in brain and eye development and cancer formation (https://www.ncbi.nlm.nih.gov/gene/1501, https://www.ncbi.nlm.nih.gov/pubmed/21911587).	Vision
20	BovineHD2000017439	62025100	62022100	62028100							Y	protein coding	CTNND2 cont.	catenin delta 2	Human: implicated in brain and eye development and cancer formation (https://www.ncbi.nlm.nih.gov/gene/1501, https://www.ncbi.nlm.nih.gov/pubmed/21911587).	Vision
20	BovineHD2000017822	62868024	62865024	62871024	Y		Y					nothing found
20	BovineHD2000017863	63010083	63007083	63013083						Y	Y	nothing found
20	BovineHD2000017880	63060185	63057185	63063185						Y		nothing found
20	BovineHD2000018066	63551782	63548782	63554782							Y	nothing found
20	BovineHD2000018133	63760837	63757837	63763837						Y		nothing found
20	BovineHD2000018293	64136226	64133226	64139226						Y	Y	protein coding	SEMA5A	semaphorin 5A	Human: encodes membrane proteins, mplicated as an autism susceptibility gene.
20	BovineHD2000018311	64186249	64183249	64189249						Y		protein coding	SEMA5A cont.	semaphorin 5A	Human: encodes membrane proteins, mplicated as an autism susceptibility gene.
20	BovineHD2000018334	64212437	64209437	64215437						Y		protein coding	SEMA5A cont.	semaphorin 5A	Human: encodes membrane proteins, mplicated as an autism susceptibility gene.
20	BovineHD2000021380	64618204	64615204	64621204	Y							nothing found
20	BovineHD2000018516	64623639	64620639	64626639	Y							nothing found
20	BovineHD2000018796	65434904	65431904	65437904							Y	protein coding	MTRR	5-methyltetrahydrofolate-homocysteine methyltransferase reductase	Human: important for folate metabolism and cellular methylation. Mutations in this gene can cause homocystinuria-megaloblastic anemia (https://www.ncbi.nlm.nih.gov/gene/4552).
20	BovineHD2000019337	66989619	66986619	66992619							Y	nothing found
20	ARS-BFGL-NGS-28691	67060157	67057157	67063157							Y	nothing found
20	BovineHD2000019432	67186713	67183713	67189713						Y		nothing found
20	BovineHD2000019725	67943707	67940707	67946707			Y					protein coding	ADAMTS16	ADAM metallopeptidase with thrombospondin type 1 motif 16	Mice: diverse roles in tissue morphogenesis and pathophysiological remodeling, in inflammation and in vascular biology (https://www.ncbi.nlm.nih.gov/gene/271127, https://www.ncbi.nlm.nih.gov/homologene/15146), humans: may regulate blood pressure (https://www.ncbi.nlm.nih.gov/gene/170690)
20	BovineHD2000019770	68115418	68112418	68118418						Y		protein coding	ADAMTS16 cont.	ADAM metallopeptidase with thrombospondin type 1 motif 16	Mice: diverse roles in tissue morphogenesis and pathophysiological remodeling, in inflammation and in vascular biology (https://www.ncbi.nlm.nih.gov/gene/271127, https://www.ncbi.nlm.nih.gov/homologene/15146), humans: may regulate blood pressure (https://www.ncbi.nlm.nih.gov/gene/170690)
20	BovineHD2000020342	69708710	69705710	69711710						Y	Y	nothing found
20	BovineHD2000020388	69860437	69857437	69863437			Y					nothing found
20	BovineHD2000020610	70484586	70481586	70487586						Y		nothing found
21	BovineHD2100000512	3379092	3376092	3382092	Y							nothing found
21	BovineHD2100001061	5678025	5675025	5681025				Y	Y			protein coding	LRRK1	leucine rich repeat kinase 1	Mice (humans and others): The encoded protein is thought to play a role in the regulation of bone mass. Mice lacking a similar gene showed severe osteopetrosis, increased bone mineralization and decreased bone resorption (https://www.ncbi.nlm.nih.gov/gene/79705, https://www.ncbi.nlm.nih.gov/homologene/23464, https://www.ncbi.nlm.nih.gov/gene/233328, https://www.ncbi.nlm.nih.gov/pubmed/23526378, h…
21	BovineHD2100002455	10203847	10200847	10206847							Y	nothing found
21	BovineHD2100002486	10311496	10308496	10314496			Y					nothing found
21	BovineHD2100003136	12415168	12412168	12418168							Y	nothing found
21	ARS-BFGL-NGS-103247	15006863	15003863	15009863			Y					nothing found
21	BovineHD2100004544	16603763	16600763	16606763					Y			nothing found
21	BovineHD2100004785	17105582	17102582	17108582						Y		nothing found
21	BovineHD2100004791	17125021	17122021	17128021						Y		nothing found
21	ARS-BFGL-NGS-99587	24894169	24891169	24897169			Y					protein coding	ADAMTSL3	ADAMTS like 3	Cattle (and other): important candidate gene for body measurement traits, could be used as a genetic marker to select excellent body type of cattle population in the animal breeding program (https://www.ncbi.nlm.nih.gov/pubmed/21607618/, https://www.ncbi.nlm.nih.gov/gene?cmd=retrieve&dopt=full_report&list_uids=537483). Human height and body mass index (https://www.ncbi.nlm.nih.gov/pubmed/20397748…	Production traits
21	BovineHD2100007336	25372209	25369209	25375209							Y	protein coding x2	TM6SF1/HDGFL3	/HDGF like 3/transmembrane 6 superfamily member 1	TM6SF1 Human: cancer/HDGFL3 Human: hepatoma (liver cancer)
21	BovineHD2100007746	26865905	26862905	26868905	Y							protein coding	ARNT2	aryl hydrocarbon receptor nuclear translocator 2	Humans (and others): encoded protein may be involved in the metabolism of xenobiotic compounds and the regulation of neurogenesis (https://www.ncbi.nlm.nih.gov/gene/9915, https://www.ncbi.nlm.nih.gov/homologene/7230). The progressive neurological abnormalities, congenital hypopituitarism and post-retinal visual pathway dysfunction shows the essential role of ARNT2 in the development of the hypoth…
21	BovineHD2100007789	26957561	26954561	26960561							Y	tRNA/protein coding	TRNAG-CCC/ARNT2 cont.	transfer RNA glycine (anticodon CCC)/aryl hydrocarbon receptor nuclear translocator 2	No info/See previous entry.
21	BovineHD2100007971	27529131	27526131	27532131	Y							protein coding	IL16	interleukin 16	Humans (and others): may play a role in cell cycle control (https://www.ncbi.nlm.nih.gov/gene/3603, https://www.ncbi.nlm.nih.gov/homologene/18157)
21	BovineHD2100021082	30499726	30496726	30502726							Y	nothing found
21	BovineHD2100008860	30765482	30762482	30768482			Y					protein coding	LOC530472	relaxin-3 receptor 1	No functions, homologs listed.
21	BovineHD2100009723	33962628	33959628	33965628						Y		nothing found
21	BovineHD2100010065	35075090	35072090	35078090							Y	protein coding	LOXL1	lysyl oxidase like 1	Human: essential to the biogenesis of connective tissue; formation of crosslinks in collagen and elastin. Mutations associated with exfoliation syndrome (cause of glaucoma).
21	BovineHD2100010158	35263496	35260496	35266496							Y	protein coding	LOC508646	granzyme B	a.k.a. GZMB Human: The encoded preproprotein is secreted by natural killer (NK) cells and cytotoxic T lymphocytes (CTLs) and proteolytically processed to generate the active protease, which induces target cell apoptosis. This protein also processes cytokines and degrades extracellular matrix proteins, and these roles are implicated in chronic inflammation and wound healing. Expression of this gen…	Infection and immunity
21	BovineHD2100010217	35385652	35382652	35388652						Y	Y	nothing found
21	BovineHD2100010219	35389547	35386547	35392547							Y	nothing found
21	BovineHD2100010267	35463366	35460366	35466366							Y	protein coding	STXBP6	syntaxin binding protein 6	Human: rheumatoid arthritis (https://www.ncbi.nlm.nih.gov/pubmed/22685579, https://www.ncbi.nlm.nih.gov/homologene/8579)	Infection and immunity
21	BovineHD2100010538	36042670	36039670	36045670				Y				nothing found
21	BovineHD2100010761	36621414	36618414	36624414						Y	Y	nothing found
21	BTB-01525804	36663511	36660511	36666511						Y		nothing found
21	BovineHD2100010798	36777670	36774670	36780670					Y			uncharacterized	LOC101905544	uncharacterized
21	BovineHD2100010898	37063285	37060285	37066285						Y		nothing found
21	BovineHD2100021304	40345015	40342015	40348015					Y			nothing found
21	BovineHD2100011632	40709738	40706738	40712738	Y				Y			protein coding	PRKD1	protein kinase D1	Cattle: Aldosterone (salt, water, blood pressure) regulation: https://www.ncbi.nlm.nih.gov/gene?cmd=retrieve&dopt=full_report&list_uids=533270, https://www.ncbi.nlm.nih.gov/pubmed/24859649, https://www.ncbi.nlm.nih.gov/pubmed/19961896). Humans: cellular processes, diabetes, heart disease (https://www.ncbi.nlm.nih.gov/gene/5587)
21	BovineHD2100012241	42895183	42892183	42898183					Y			protein coding	PRKD1 cont.	protein kinase D1	Cattle: Aldosterone (salt, water, blood pressure) regulation: https://www.ncbi.nlm.nih.gov/gene?cmd=retrieve&dopt=full_report&list_uids=533270, https://www.ncbi.nlm.nih.gov/pubmed/24859649, https://www.ncbi.nlm.nih.gov/pubmed/19961896). Humans: cellular processes, diabetes, heart disease (https://www.ncbi.nlm.nih.gov/gene/5587)
21	BovineHD2100012709	44416241	44413241	44419241							Y	protein coding	NPAS3	neuronal PAS domain protein 3	Human: associated with schizophrenia, bipolar disorder, and cognitive disability.
21	BovineHD2100012732	44449083	44446083	44452083						Y		protein coding	NPAS3 cont.	neuronal PAS domain protein 3	Human: associated with schizophrenia, bipolar disorder, and cognitive disability.
21	BovineHD2100012950	44998075	44995075	45001075					Y			ncRNA	LOC104975398	uncharacterized
21	BovineHD2100013429	46870278	46867278	46873278							Y	nothing found
21	BovineHD2100013822	48264642	48261642	48267642						Y	Y	uncharacterized	LOC104975409	putative uncharacterized protein C14orf25
21	BovineHD2100013841	48339123	48336123	48342123							Y	uncharacterized	LOC104975409 cont	putative uncharacterized protein C14orf25
21	BovineHD2100013916	48607489	48604489	48610489	Y							nothing found
21	BovineHD2100013995	48833497	48830497	48836497						Y	Y	nothing found
21	BovineHD2100014391	50080925	50077925	50083925						Y		ncRNA	LOC104975417	uncharacterized LOC104975417
21	BovineHD2100014686	51074851	51071851	51077851							Y	nothing found
21	BovineHD2100014688	51087407	51084407	51090407							Y	uncharacterized	LOC104970058	uncharacterized LOC104970058
21	BovineHD2100021360	51864444	51861444	51867444							Y	protein coding	LRFN5	leucine rich repeat and fibronectin type III domain containing 5	Human: encodes a protein that belongs to the leucine-rich repeat and fibronectin type III domain-containing family of proteins. A similar protein in mouse is thought to function in presynaptic differentiation.
21	BovineHD2100015003	52186891	52183891	52189891				Y	Y			nothing found
21	BovineHD2100015005	52206194	52203194	52209194							Y	nothing found
21	BovineHD2100015007	52214491	52211491	52217491							Y	nothing found
21	BovineHD2100021002	54347595	54344595	54350595						Y	Y	ncRNA	LOC104969377	uncharacterized LOC104969377
21	BovineHD2100021375	54691085	54688085	54694085						Y		nothing found
21	ARS-BFGL-NGS-22156	55059767	55056767	55062767					Y			nothing found
21	BovineHD2100015795	55256013	55253013	55259013							Y	protein coding	TOGARAM1	TOG array regulator of axonemal microtubules 1	No obvious relevant function.
21	BovineHD2100015948	55705604	55702604	55708604						Y		protein coding	TP53BP1	tumor protein p53 binding protein 1	Human: This protein plays multiple roles in the DNA damage response; cancer.
21	BovineHD2100016265	56551707	56548707	56554707							Y	protein coding	C21H14orf159	chromosome 21 open reading frame, human C14orf159	No info.
21	ARS-BFGL-NGS-113699	56879174	56876174	56882174							Y	protein coding	LOC505600	UTP14, U3 small nucleolar ribonucleoprotein, homolog A-like	a.k.a. UTP14A, human: involved in ribosome biogenesis and 18S rRNA synthesis.
21	BovineHD2100021110	57365818	57362818	57368818					Y			protein coding	ATXN3	ataxin 3	Humans (and others): The encoded protein contains (CAG)n repeats in the coding region, their expansion from the normal 12-44 to 52-86 is one cause of Machado-Joseph disease, aka spinocerebellar ataxia-3, is an autosomal dominant neurologic disorder (https://www.ncbi.nlm.nih.gov/pubmed/27847820/, https://www.ncbi.nlm.nih.gov/pubmed/27847820/).
21	ARS-BFGL-NGS-106084	57848290	57845290	57851290							Y	protein coding	RIN3	Ras and Rab interactor 3	Human: Paget's disease of bone (PDB) (https://www.ncbi.nlm.nih.gov/pubmed/25701875, https://www.ncbi.nlm.nih.gov/gene/79890), can cause affected bones to become fragile and misshapen. Most commonly occurs in the pelvis, skull, spine and legs.
21	BovineHD2100016935	58806963	58803963	58809963					Y			protein coding	UNC79	unc-79 homolog, NALCN channel complex subunit	Humans (and others): UNC80 encodes a large protein that is necessary for the stability and function of NALCN and for bridging NALCN to UNC79 to form a functional complex, linked to NALCN-related infantile encephalopathy (https://www.ncbi.nlm.nih.gov/pubmed/26708753/, https://www.ncbi.nlm.nih.gov/gene/57578, https://www.ncbi.nlm.nih.gov/homologene/41397).
21	BovineHD2100017235	59525473	59522473	59528473			Y					protein coding x2	SERPINA6/PPP4R4	serpin family A member 6/protein phosphatase 4 regulatory subunit 4	SERPINA6 (aks CBG): Humans (and others): encodes an alpha-globulin protein with corticosteroid-binding properties. This is the major transport protein for glucorticoids and progestins in the blood of most vertebrates (https://www.ncbi.nlm.nih.gov/gene/866). Mice: involved in the adaptive stress response (https://www.ncbi.nlm.nih.gov/pubmed/24048966. PPP4R4: The encoded protein binds protein serin…
21	BovineHD2100017292	59679183	59676183	59682183							Y	protein coding	PPP4R4 cont.	protein phosphatase 4 regulatory subunit 4
21	BovineHD2100017360	59887516	59884516	59890516							Y	protein coding	LOC100848239	disks large-associated protein 2-like	a.k.a. DLGAP2, human: membrane-associated protein that may play a role in synapse organization and signalling in neuronal cells.
21	BovineHD2100021014	60641346	60638346	60644346				Y				nothing found
21	BovineHD2100017677	61034079	61031079	61037079				Y	Y			pseudo	LOC781495	SERPINA3-p pseudogene
21	BovineHD2100018175	62199056	62196056	62202056					Y			nothing found
21	BovineHD2100018259	62439909	62436909	62442909			Y					nothing found
21	BovineHD2100018440	62879980	62876980	62882980		Y						protein coding	GSKIP	GSK3B interacting protein	Humans (and others): involved as a negative regulator of GSK3-beta in the Wnt signaling pathway (https://www.ncbi.nlm.nih.gov/gene/51527, https://www.ncbi.nlm.nih.gov/homologene/9522).
21	BovineHD2100018730	63766066	63763066	63769066							Y	nothing found
21	BovineHD2100019101	65051186	65048186	65054186			Y					nothing found
21	BovineHD2100019335	65951348	65948348	65954348						Y	Y	nothing found
21	BovineHD2100019748	67253644	67250644	67256644				Y	Y			nothing found
21	BovineHD4100015362	67494845	67491845	67497845				Y	Y			ncRNA	MEG8	proline-rich receptor-like protein kinase PERK10	Cattle: long noncoding RNA (lncRNA) (https://www.ncbi.nlm.nih.gov/pubmed/27925264/, https://www.ncbi.nlm.nih.gov/gene?cmd=retrieve&dopt=full_report&list_uids=100847413). No homologs listed.
21	BovineHD4100015364	67633931	67630931	67636931	Y				Y			nothing found
21	BovineHD2100019930	68075955	68072955	68078955				Y	Y			uncharacterized x2	LOC104975449/LOC101907771	both uncharacterized
21	ARS-BFGL-NGS-105412	68285400	68282400	68288400				Y	Y			nothing found
21	BovineHD2100021454	71460930	71457930	71463930						Y	Y	protein coding	LOC524810	IgM	Bovine IgM antibodies (https://www.ncbi.nlm.nih.gov/pubmed/10458755/, https://www.ncbi.nlm.nih.gov/pubmed/11896930/), bovine immune system (https://www.ncbi.nlm.nih.gov/pubmed/9043960/). No homologue listed for other species.
22	BovineHD2200000471	1805184	1802184	1808184						Y	Y	protein coding	SLC4A7	solute carrier family 4 member 7	Human: sodium bicarbonate cotransporter, likely plays a critical role in regulation of intracellular pH involved in visual and auditory sensory transmission (https://www.ncbi.nlm.nih.gov/gene/9497).
22	BovineHD2200000546	2094342	2091342	2097342						Y		nothing found
22	BovineHD2200000725	2727141	2724141	2730141							Y	protein coding	CMC1	C-X9-C motif containing 1	Human: mitochondrial function, cardiomyopathy (https://www.ncbi.nlm.nih.gov/pubmed/28082314, https://www.ncbi.nlm.nih.gov/gene/152100)
22	BovineHD2200001324	4824741	4821741	4827741							Y	nothing found
22	BovineHD2200001613	5598336	5595336	5601336			Y				Y	nothing found
22	BovineHD2200001744	5951250	5948250	5954250			Y					nothing found
22	BovineHD2200002047	6801454	6798454	6804454							Y	protein coding	CMTM8	CKLF like MARVEL transmembrane domain containing 8	Human: This gene acts as a tumor suppressor; associated with bipolar disorder.
22	BovineHD2200002229	7398947	7395947	7401947							Y	nothing found
22	BovineHD2200002661	8832779	8829779	8835779						Y		nothing found
22	BovineHD2200002873	9661494	9658494	9664494							Y	nothing found
22	Hapmap38236-BTA-55228	10502283	10499283	10505283			Y					protein coding	MLH1	mutL homolog 1	Cattle: involved in DNA repair mechanisms (https://www.ncbi.nlm.nih.gov/pubmed/23673140, https://www.ncbi.nlm.nih.gov/gene?cmd=retrieve&dopt=full_report&list_uids=533652). Also in humans (https://www.ncbi.nlm.nih.gov/gene/4292).
22	BovineHD2200005449	18860262	18857262	18863262	Y							protein coding	GRM7	glutamate metabotropic receptor 7	Humans, mice (and others): Brain function (https://www.ncbi.nlm.nih.gov/homologene/20233, https://www.ncbi.nlm.nih.gov/pubmed/23603202, https://www.ncbi.nlm.nih.gov/gene/2917). Humans: schizophrenia and depression (https://www.ncbi.nlm.nih.gov/pubmed/26856250, https://www.ncbi.nlm.nih.gov/pubmed/26655190), mice: anxiety (https://www.ncbi.nlm.nih.gov/pubmed/23603202)	Behaviour and cognition
22	BovineHD2200005635	19492929	19489929	19495929							Y	nothing found
22	BovineHD2200005736	19731398	19728398	19734398	Y							nothing found
22	Hapmap60727-rs29025595	19749589	19746589	19752589	Y							nothing found
22	BovineHD2200006698	22963588	22960588	22966588							Y	protein coding	CRBN	cereblon	Rodents and other: thought to play a role in brain development. Mutations associated with autosomal recessive nonsyndromic cognitive disability.
22	BovineHD2200007222	24511151	24508151	24514151							Y	nothing found
22	BovineHD2200007335	25007616	25004616	25010616						Y		nothing found
22	BovineHD2200008306	28557739	28554739	28560739						Y		nothing found
22	BovineHD2200008799	30549188	30546188	30552188	Y							protein coding	FOXP1	forkhead box P1	Mice (and others), humans not listed (https://www.ncbi.nlm.nih.gov/homologene/13092) but reported in next article(?): congenital heart defects (https://www.ncbi.nlm.nih.gov/pubmed/23766104), mice: eye development, cortical lens architecture (https://www.ncbi.nlm.nih.gov/pubmed/28384713/), aging (Conditional depletion of Foxp1 in bone marrow MSCs led to premature aging (decreased bone mass, and im…
22	Hapmap46875-BTA-79157	33245588	33242588	33248588							Y	protein coding	FAM19A1	family with sequence similarity 19 member A1, C-C motif chemokine like	Human: postulated to function as brain-specific chemokines or neurokines that act as regulators of immune and nervous cells.
22	BovineHD2200010171	35551713	35548713	35554713							Y	protein coding	MAGI1	membrane associated guanylate kinase, WW and PDZ domain containing 1	Human: participate in the assembly of multiprotein complexes on the inner surface of the plasma membrane at regions of cell-cell contact.
22	BovineHD2200010555	37133924	37130924	37136924							Y	protein coding	PRICKLE2	prickle planar cell polarity protein 2	The exact gene function unknown, but studies in mice suggest it may be involved in seizure prevention. Mutations are associated with progressive myoclonic epilepsy type 5.
22	BovineHD2200011493	40263735	40260735	40266735	Y							uncharacterized	LOC100847295	uncharacterized
22	BovineHD2200011595	40540766	40537766	40543766				Y	Y			nothing found
22	BovineHD2200012211	42176361	42173361	42179361						Y		nothing found
22	BovineHD2200012264	42299802	42296802	42302802						Y		uncharacterized	LOC104975554	uncharacterized LOC104975554
22	BovineHD2200012662	43690275	43687275	43693275			Y					protein coding	FLNB	filamin B	Humans (and others): vascular injury repair, mutations in this gene found in several conditions: atelosteogenesis type 1 and type 3; boomerang dysplasia; autosomal dominant Larsen syndrome; and spondylocarpotarsal synostosis syndrome (https://www.ncbi.nlm.nih.gov/gene/2317), bone development (https://www.ncbi.nlm.nih.gov/pubmed/16752402), skeletal dysplasias, bone structure in women (https://www.…
22	BovineHD2200012696	43809225	43806225	43812225	Y		Y					protein coding	FLNB cont.	filamin B	Humans (and others): vascular injury repair, mutations in this gene found in several conditions: atelosteogenesis type 1 and type 3; boomerang dysplasia; autosomal dominant Larsen syndrome; and spondylocarpotarsal synostosis syndrome (https://www.ncbi.nlm.nih.gov/gene/2317), bone development (https://www.ncbi.nlm.nih.gov/pubmed/16752402), skeletal dysplasias, bone structure in women (https://www.…
22	BovineHD2200012911	44694900	44691900	44697900						Y		protein coding	ARHGEF3	Rho guanine nucleotide exchange factor 3	Human: plays a role in the determination of bone mineral density (BMD), indicating the implication of this gene in postmenopausal osteoporosis (https://www.ncbi.nlm.nih.gov/pubmed/18499081/).	Production traits
22	BovineHD2200013030	44989714	44986714	44992714			Y					protein coding	CCDC66	coiled-coil domain containing 66	Dogs, humans (and others): retinal degeneration and dysfunction (https://www.ncbi.nlm.nih.gov/pubmed/21680557, https://www.ncbi.nlm.nih.gov/pubmed/19777273, https://www.ncbi.nlm.nih.gov/homologene/35309)
22	BovineHD2200013052	45087938	45084938	45090938			Y					uncharacterized	LOC104975557	uncharacterized
22	BovineHD2200014684	51454788	51451788	51457788			Y					both protein coding	LOC530599/LAMB2	laminin subunit beta-2/laminin, beta 2 (laminin S)	LOC530599:no homologs, functions/LAMB2: Laminins (glycoproteins) are the major noncollagenous constituent of basement membranes, implicated in biological processes including cell adhesion, differentiation, migration, signaling, neurite outgrowth and metastasis (https://www.ncbi.nlm.nih.gov/gene/3913). Mutations of the LAMB2 gene mainly cause Pierson syndrome, a rare condition that mainly affects …
22	BovineHD2200015168	53461368	53458368	53464368					Y			protein coding	LRRC2	leucine rich repeat containing 2	Humans (and others): tumor suppression, immunity (https://www.ncbi.nlm.nih.gov/gene/79442). The leucine-rich repeats (LRR)-containing domain is evolutionarily conserved in many proteins associated with innate immunity in plants, invertebrates and vertebrates (https://www.ncbi.nlm.nih.gov/pubmed/21606681/, https://www.ncbi.nlm.nih.gov/pubmed/20616063/).
22	BovineHD2200016152	56305204	56302204	56308204							Y	protein coding	VGLL4	vestigial like family member 4	Human: anorexia nervosa, cancer, embryonic stem cells
22	Hapmap33781-BTA-149618	56316474	56313474	56319474							Y	protein coding	VGLL4 cont.	vestigial like family member 4	Human: anorexia nervosa, cancer, embryonic stem cells
22	BovineHD2200016842	58253061	58250061	58256061		Y						protein coding	C22H3orf20	chromosome 22 open reading frame, human C3orf20	No obvious function.
22	BovineHD2200017118	59048132	59045132	59051132						Y		protein coding	FBLN2	fibulin 2	Human: encodes an extracellular matrix protein, may play a role during organ development, in particular, during the differentiation of heart, skeletal and neuronal structures.
22	BovineHD2200017215	59258788	59255788	59261788							Y	nothing found
23	BovineHD2300015443	551139	548139	554139					Y			protein coding	KHDRBS2	KH RNA binding domain containing, signal transduction associated 2	Humans: signal transduction, may link tyrosine kinase signaling cascades with some aspect of RNA metabolism (https://www.ncbi.nlm.nih.gov/pubmed/12549823, https://www.ncbi.nlm.nih.gov/gene/202559, https://www.ncbi.nlm.nih.gov/homologene/15772)
23	BovineHD2300000144	883412	880412	886412					Y			nothing found
23	BovineHD2300001925	7572522	7569522	7575522			Y					protein coding	ZBTB9	zinc finger and BTB domain containing 9	No obvious function.
23	BovineHD2300002219	8992488	8989488	8995488			Y					protein coding	ANKS1A	ankyrin repeat and sterile alpha motif domain containing 1A	Mouse, humans and others: ANKS1A (aka Odin) mice display a hyperproliiferative phenotype, although not essential for any major developmental pathway, Odin expression could play a significant functional role to negatively regulate growth factor receptor signaling pathways (https://www.ncbi.nlm.nih.gov/pubmed/15500253/, https://www.ncbi.nlm.nih.gov/gene/23294, https://www.ncbi.nlm.nih.gov/homologen…
23	BovineHD2300003259	13015982	13012982	13018982				Y				nothing found
23	BovineHD2300004765	18791543	18788543	18794543							Y	protein coding	RUNX2	runt related transcription factor 2	Human: protein is essential for osteoblastic differentiation and skeletal morphogenesis, associated with the bone development disorder cleidocranial dysplasia (CCD; affects bones, teeth, allows the shoulders to be brought close together, https://www.ncbi.nlm.nih.gov/pubmed/28173761/).	Production traits
23	BovineHD2300006779	24762740	24759740	24765740						Y		nothing found
23	BTA-118887-no-rs	25642674	25639674	25645674			Y					protein coding	LOC525599	butyrophilin family member	No homolog or functions reported.
23	BovineHD2300007367	26991816	26988816	26994816						Y	Y	protein coding	NOTCH4	notch 4	Human: evolutionarily conserved intercellular signaling pathway that regulates interactions between physically adjacent cells. May play a role in vascular, renal and hepatic development. Mutations may be associated with schizophrenia.
23	ARS-BFGL-NGS-96349	26995067	26992067	26998067							Y	protein coding	NOTCH4 cont.	notch 4	Human: evolutionarily conserved intercellular signaling pathway that regulates interactions between physically adjacent cells. May play a role in vascular, renal and hepatic development. Mutations may be associated with schizophrenia (https://www.ncbi.nlm.nih.gov/pubmed/14983052/).
23	BovineHD2300007965	28366219	28363219	28369219							Y	ncRNA	LOC104975667	uncharacterized LOC104975667
23	BovineHD2300008232	28980942	28977942	28983942							Y	protein coding	LOC523389	olfactory receptor 11A1	Olfactory receptors interact with odorant molecules in the nose, to initiate a neuronal response that triggers the perception of a smell.
23	BovineHD2300008449	29626276	29623276	29629276			Y					nothing found
23	BovineHD2300008704	30247451	30244451	30250451						Y		protein coding	LOC104975673	pre-mRNA-splicing regulator WTAP
23	BovineHD2300009396	32370577	32367577	32373577						Y	Y	nothing found
23	BovineHD2300010288	35216136	35213136	35219136						Y		nothing found
23	BovineHD2300010418	35788347	35785347	35791347							Y	protein coding	LOC100847951	uncharacterized LOC100847951
23	BovineHD2300011292	39042659	39039659	39045659	Y							protein coding	RNF144B	ring finger protein 144B	Humans (and others): PIR2/Rnf144b is a potentially critical component of epithelial homeostasis (https://www.ncbi.nlm.nih.gov/pubmed/23128396, https://www.ncbi.nlm.nih.gov/gene/255488, https://www.ncbi.nlm.nih.gov/homologene/27092).
23	BovineHD2300011750	40745539	40742539	40748539					Y			nothing found
23	BovineHD2300012261	42492020	42489020	42495020				Y	Y			nothing found
23	BovineHD2300012340	42744302	42741302	42747302							Y	protein coding	RANBP9	RAN binding protein 9	Mice: brain development, bone marrow, male germ cell development and fertility (https://www.ncbi.nlm.nih.gov/pubmed/25474150/)	Reproduction
23	BovineHD2300012344	42764881	42761881	42767881							Y	protein coding	RANBP9 cont.	RAN binding protein 9	Mice: brain development, bone marrow, male germ cell development and fertility (https://www.ncbi.nlm.nih.gov/pubmed/25474150/)	Reproduction
23	BovineHD2300013831	47693418	47690418	47696418			Y					tRNA/protein coding	TRNAE-UUC/DSP	transfer RNA glutamic acid (anticodon UUC)/desmoplakin	TRNAE-UUC: No information./DSP: Humans (and others): Mutations in this gene are the cause of several cardiomyopathies and keratodermas, including skin fragility-woolly hair syndrome (https://www.ncbi.nlm.nih.gov/gene/1832, https://www.ncbi.nlm.nih.gov/homologene/37922) (aka) Naxos-Carvajal syndrome (characterized by woolly hair, striate palmoplantar keratoderma and left-sided ventricular cardiomy…
23	BovineHD2300013874	47777090	47774090	47780090			Y					nothing found
23	BovineHD2300014162	48704619	48701619	48707619				Y	Y			protein coding	F13A1	coagulation factor XIII A chain	Cattle: valuable kinetic and structural info obtained to characterize interactions between thrombin and the Factor XIII activation peptide (but functional importance not clear) (https://www.ncbi.nlm.nih.gov/pubmed/12669118/), Humans: Mild factor XIII deficiency is an underdiagnosed coagulation disorder (https://www.ncbi.nlm.nih.gov/pubmed/23508224, https://www.ncbi.nlm.nih.gov/homologene/20077), …
23	BovineHD2300014550	49917579	49914579	49920579					Y			both protein coding	C23H6orf201/ECI2	chromosome 23 open reading frame, human C6orf201/enoyl-CoA delta isomerase 2	C23H6orf201: No obvious function/EC12: Humans (and others): The protein encoded is a key mitochondrial enzyme involved in beta-oxidation of unsaturated fatty acids. It catalyzes the transformation of 3-cis and 3-trans-enoyl-CoA esters arising during the stepwise degradation of cis-, mono-, and polyunsaturated fatty acids to the 2-trans-enoyl-CoA intermediates (https://www.ncbi.nlm.nih.gov/gene/10…
24	BovineHD2400000065	402912	399912	405912							Y	pseudo	LOC515622	olfactory receptor 5L2-like
24	BovineHD2400000490	1943118	1940118	1946118	Y							nothing found
24	Hapmap57049-rs29024425	5426458	5423458	5429458							Y	protein coding	NETO1	neuropilin and tolloid like 1	Human: This protein is thought to play a critical role in spatial learning and memory by regulating the function of synaptic N-methyl-D-aspartic acid receptor complexes in the hippocampus (https://www.ncbi.nlm.nih.gov/gene/81832, https://www.ncbi.nlm.nih.gov/pubmed/19243221).	Behaviour and cognition
24	BovineHD2400001770	6600228	6597228	6603228	Y							nothing found
24	BovineHD2400001825	6785668	6782668	6788668	Y			Y				nothing found
24	BovineHD2400002323	8321547	8318547	8324547					Y			nothing found
24	BovineHD2400004681	17549944	17546944	17552944							Y	nothing found
24	BovineHD2400004780	18096888	18093888	18099888						Y		nothing found
24	BovineHD2400005122	19406469	19403469	19409469							Y	nothing found
24	ARS-BFGL-NGS-56305	26333813	26330813	26336813				Y				nothing found
24	BovineHD2400007658	28185779	28182779	28188779							Y	nothing found
24	BovineHD2400009154	33253295	33250295	33256295					Y			protein coding	LOC104968606	laminin subunit alpha-3-like	No homolog or functions reported.
24	BovineHD2400009433	34135236	34132236	34138236					Y			nothing found
24	BTB-01343625	36618788	36615788	36621788					Y			nothing found
24	BovineHD2400012092	43774549	43771549	43777549					Y			protein coding	LDLRAD4	low density lipoprotein receptor class A domain containing 4	Humans (and others): schizophrenia susceptibility (https://www.ncbi.nlm.nih.gov/pubmed/15074360/, https://www.ncbi.nlm.nih.gov/homologene/3202, https://www.ncbi.nlm.nih.gov/gene/753)
24	BovineHD2400012406	45304439	45301439	45307439					Y			nothing found
24	BovineHD2400013382	48057052	48054052	48060052							Y	ncRNA	LOC101904605	uncharacterized LOC101904605
24	BovineHD4100016681	48366852	48363852	48369852							Y	protein coding	ZBTB7C	zinc finger and BTB domain containing 7C	Human: cervical cancer
24	BovineHD2400013636	48844484	48841484	48847484					Y			protein coding	CTIF	cap binding complex dependent translation initiation factor	Humans (and others): part of translation initiation complex (https://www.ncbi.nlm.nih.gov/gene/9811, https://www.ncbi.nlm.nih.gov/homologene/56682), in humans, multiple SNPs in CTIF may contribute a small detrimental effect to hearing, https://www.ncbi.nlm.nih.gov/pubmed/26264041/)
24	BovineHD2400018345	58425438	58422438	58428438					Y			protein coding	ZNF532	zinc finger protein 532	Humans (and others): No specific info (https://www.ncbi.nlm.nih.gov/homologene/10053).
24	BovineHD2400017346	60043027	60040027	60046027					Y			nothing found
24	BovineHD2400017925	61713925	61710925	61716925						Y		protein coding	PHLPP1	PH domain and leucine rich repeat protein phosphatase 1	Human: cancer. Increased expression of this gene may also play a role in obesity and type 2 diabetes by interfering with Akt-mediated insulin signaling (https://www.ncbi.nlm.nih.gov/gene/23239).
25	BovineHD2500000547	2596845	2593845	2599845			Y					tRNA	TRNAP-UGG/TRNAP-AGG/TRNAP-CUU	uncharacterized	No homolog or functions reported.
25	BovineHD2500000558	2642130	2639130	2645130						Y		nothing found
25	BovineHD2500000868	4097651	4094651	4100651			Y					protein coding	C25H16orf89	chromosome 25 open reading frame, human C16orf89	Humans (and others): may function in the development and function of the thyroid, but does not contain any known functional domain (https://www.ncbi.nlm.nih.gov/gene/146556, https://www.ncbi.nlm.nih.gov/pubmed/20578903/)
25	BovineHD2500001565	6263934	6260934	6266934			Y					protein coding	RBFOX1	RNA binding fox-1 homolog 1	Humans (and others): evolutionarily conserved, protein binds to the C-terminus of ataxin-2 and may contribute to the restricted pathology of spinocerebellar ataxia type 2 (SCA2). Ataxin-2 is the product of the SCA2 gene which causes familial neurodegenerative diseases (https://www.ncbi.nlm.nih.gov/gene/54715, including epilepsy (https://www.ncbi.nlm.nih.gov/pubmed/26174448/, https://www.ncbi.nlm.…
25	BovineHD2500001612	6398727	6395727	6401727			Y					protein coding	RBFOX1 cont.	RNA binding fox-1 homolog 1	Humans (and others): evolutionarily conserved, protein binds to the C-terminus of ataxin-2 and may contribute to the restricted pathology of spinocerebellar ataxia type 2 (SCA2). Ataxin-2 is the product of the SCA2 gene which causes familial neurodegenerative diseases (https://www.ncbi.nlm.nih.gov/gene/54715, including epilepsy (https://www.ncbi.nlm.nih.gov/pubmed/26174448/, https://www.ncbi.nlm.…
25	BovineHD2500001726	6818536	6815536	6821536			Y					nothing found
25	BovineHD2500001843	7193613	7190613	7196613			Y					nothing found
25	BovineHD2500002003	7778062	7775062	7781062			Y					protein coding	USP7	ubiquitin specific peptidase 7	Humans (and others): encoded protein in peptidase C19 family, which includes ubiquitinyl hydrolases, deubiquitinates target proteins such as p53 (a tumor suppressor protein) and WASH (essential for endosomal protein recycling), and regulates their activities, Mutations in this gene have been implicated in a neurodevelopmental disorder (https://www.ncbi.nlm.nih.gov/gene/7874, https://www.ncbi.nlm.…
25	BovineHD2500002692	10086786	10083786	10089786							Y	nothing found
25	BovineHD2500003837	13704562	13701562	13707562					Y			pseudo	LOC784822	vacuolar-sorting protein SNF8 pseudogene	No homolog or functions reported.
25	BovineHD2500004281	15212180	15209180	15215180							Y	nothing found
25	BovineHD2500004801	17041619	17038619	17044619							Y	protein coding/pseudo	TMC7/LOC783466	transmembrane channel like 7/ubiquilin-1 pseudogene	Human: Likely involved in transmembrane proteins/LOC783466 no info.
25	BovineHD4100017267	18079971	18076971	18082971						Y	Y	nothing found
25	BovineHD2500005293	18872215	18869215	18875215							Y	nothing found
25	BovineHD2500005367	19232157	19229157	19235157							Y	protein coding	ZP2	zona pellucida glycoprotein 2	Bovine/mice, bovine: zona pellucida, a transparent envelope surrounding the mammalian oocyte, consists of three glycoproteins, ZPA, ZPB and ZPC, and plays a role in sperm-egg interactions (https://www.ncbi.nlm.nih.gov/pubmed/12199704, https://www.ncbi.nlm.nih.gov/pubmed/11422390/, https://www.ncbi.nlm.nih.gov/homologene/48194); mice: proteolytically cleaved after gamete fusion to prevent polysper…	Reproduction
25	BovineHD2500005490	19793465	19790465	19796465							Y	protein coding	LOC786628	ATP-binding cassette sub-family A member 3-like	No obvious relevant function.
25	BovineHD2500006068	21885789	21882789	21888789							Y	protein coding	PRKCB	protein kinase C beta	Humans (and others): Encoded protein is one of the Protein kinase C (PKC) family members, known to be involved in diverse cellular signaling pathways, and serve as major receptors for phorbol esters, a class of tumor promoters. Each member of the PKC family has a specific expression profile and is believed to play a distinct role in cells. The encoded protein is reported to be involved in many di…
25	BovineHD2500006077	21913512	21910512	21916512						Y	Y	protein coding	PRKCB cont.	protein kinase C beta	Humans (and others): Encoded protein is one of the Protein kinase C (PKC) family members, known to be involved in diverse cellular signaling pathways, and serve as major receptors for phorbol esters, a class of tumor promoters. Each member of the PKC family has a specific expression profile and is believed to play a distinct role in cells. The encoded protein is reported to be involved in many di…
25	BovineHD2500006148	22079925	22076925	22082925				Y				protein coding	PRKCB cont.	protein kinase C beta	Humans (and others): Encoded protein is one of the Protein kinase C (PKC) family members, known to be involved in diverse cellular signaling pathways, and serve as major receptors for phorbol esters, a class of tumor promoters. Each member of the PKC family has a specific expression profile and is believed to play a distinct role in cells. The encoded protein is reported to be involved in many di…
25	BovineHD2500006267	22408103	22405103	22411103						Y		nothing found
25	BovineHD2500006879	24406266	24403266	24409266	Y							nothing found
25	BovineHD2500006998	24788038	24785038	24791038						Y		nothing found
25	BovineHD2500007390	26142700	26139700	26145700			Y					protein coding	NFATC2IP	nuclear factor of activated T-cells 2 interacting protein	Humans (and others): T-cell development, lymphocyte networks (https://www.ncbi.nlm.nih.gov/gene/84901, https://www.ncbi.nlm.nih.gov/homologene/7862, https://www.ncbi.nlm.nih.gov/pubmed/20410506), mice: NIP45 (aka. NFATC2IP) acts as a molecular rheostat serving to amplify the type-2 immune response, required for the efficient handling of parasites (https://www.ncbi.nlm.nih.gov/pubmed/20133688) and…	Infection and immunity
25	BovineHD2500007860	28103122	28100122	28106122			Y					ncRNA	LOC506318	uncharacterized	Humans (and others) homolog gene VKORC1L1: encodes an enzyme important in the vitamin K cycle, and catalyzes the de-epoxidation of vitamin K 2,3-epoxide. Oxidative stress may upregulate expression of this gene and the encoded protein may protect cells and membrane proteins form oxidative damage (https://www.ncbi.nlm.nih.gov/gene/154807, https://www.ncbi.nlm.nih.gov/homologene/18308). Likely respo…
25	BovineHD2500007916	28423039	28420039	28426039			Y					protein coding	TPST1	tyrosylprotein sulfotransferase 1	Bovine vision (https://www.ncbi.nlm.nih.gov/gene?cmd=retrieve&dopt=full_report&list_uids=513004, https://www.ncbi.nlm.nih.gov/pubmed/22183414), human cancer (https://www.ncbi.nlm.nih.gov/gene/8460)
25	BovineHD2500007946	28566789	28563789	28569789			Y					protein coding	TMEM248	transmembrane protein 248	Humans (and others): C7orf42 (aka TMEM248) associated with Central corneal thickness (CCT) linked with eye conditions including keratoconus and glaucoma (https://www.ncbi.nlm.nih.gov/gene/55069, https://www.ncbi.nlm.nih.gov/pmc/articles/PMC3720123/).
25	BTA-59898-no-rs	29172875	29169875	29175875			Y					protein coding	CALN1	calneuron 1	Humans (and others): Encodes protein with high similarity to the calcium-binding proteins of the calmodulin family that contains two EF-hand domains and potential calcium-binding sites. https://www.ncbi.nlm.nih.gov/homologene/10966. CalnI attenuates Ca(2+) channel activity (https://www.ncbi.nlm.nih.gov/pubmed/19682431)
25	BovineHD2500008144	29335746	29332746	29338746							Y	protein coding	CALN1 cont.	calneuron 1	Humans (and others): Encodes protein with high similarity to the calcium-binding proteins of the calmodulin family that contains two EF-hand domains and potential calcium-binding sites. https://www.ncbi.nlm.nih.gov/homologene/10966. CalnI attenuates Ca(2+) channel activity (https://www.ncbi.nlm.nih.gov/pubmed/19682431)
25	BovineHD2500008841	32260180	32257180	32263180			Y					nothing found
25	BovineHD2500009714	35303082	35300082	35306082			Y					protein coding	CUX1	cut like homeobox 1	Humans (and others): member homeodomain family of DNA binding proteins, may regulate gene expression, morphogenesis, and differentiation and play a role in the cell cycle progession, also cancer (https://www.ncbi.nlm.nih.gov/gene/1523, https://www.ncbi.nlm.nih.gov/homologene/22551). Depression (https://www.ncbi.nlm.nih.gov/pubmed/22584459), mourse spermatogenesis (https://www.ncbi.nlm.nih.gov/pub…	Milk production
25	BovineHD4100017496	37500259	37497259	37503259			Y					protein coding x2	ATP5J2/CPSF4	ATP synthase, H+ transporting, mitochondrial Fo complex subunit F2/cleavage and polyadenylation specific factor 4	ATP5J2: Humans (and others): catalyzes ATP synthesis (https://www.ncbi.nlm.nih.gov/gene/9551), Chronic fatigue syndrome (https://www.ncbi.nlm.nih.gov/pubmed/18596870/), possibly Alzheimer's disease (https://www.ncbi.nlm.nih.gov/pubmed/11959398/)/CPSF4: Cellular processes (https://www.ncbi.nlm.nih.gov/gene?cmd=retrieve&dopt=full_report&list_uids=280875, https://www.ncbi.nlm.nih.gov/pubmed/9224719/…
25	BovineHD2500010508	37799150	37796150	37802150							Y	protein coding	SMURF1	SMAD specific E3 ubiquitin protein ligase 1	Human: plays a key roll in the regulation of cell motility, cell signalling, and cell polarity. Cancer, hypertension, bone formation (https://www.ncbi.nlm.nih.gov/pubmed/14701828)	Production traits
26	BovineHD2600000006	132614	129614	135614			Y					uncharacterized	LOC100849216	uncharacterized
26	BovineHD2600000012	199280	196280	202280			Y					nothing found
26	BovineHD2600015089	850949	847949	853949	Y			Y	Y			nothing found
26	BovineHD2600000057	930863	927863	933863				Y	Y			nothing found
26	BovineHD2600000260	1801741	1798741	1804741			Y					nothing found
26	BovineHD2600000516	2969625	2966625	2972625							Y	nothing found
26	BovineHD2600000668	3700746	3697746	3703746							Y	protein coding	PCDH15	protocadherin related 15	Human: It plays an essential role in maintenance of normal retinal and cochlear function. Mutations in this gene result in hearing loss and Usher Syndrome Type IF (USH1F) (https://www.ncbi.nlm.nih.gov/pubmed/28292353/, https://www.ncbi.nlm.nih.gov/gene/65217).	Hearing
26	BovineHD2600001419	6242675	6239675	6245675					Y			nothing found
26	BovineHD2600001434	6306263	6303263	6309263					Y			nothing found
26	BovineHD2600001529	6735450	6732450	6738450					Y		Y	nothing found
26	BovineHD2600001983	8075113	8072113	8078113			Y					protein coding	PRKG1	protein kinase, cGMP-dependent, type I	Cattle (and others): possible link with hypoxia (https://www.ncbi.nlm.nih.gov/gene?cmd=retrieve&dopt=full_report&list_uids=282004, https://www.ncbi.nlm.nih.gov/pubmed/23709600), anti-inflammatory effects on vascular smooth muscle cells (https://www.ncbi.nlm.nih.gov/pubmed/14985234, https://www.ncbi.nlm.nih.gov/pubmed/15337747). Humans: signaling pathway, the PRKG1 protein plays a central role in …
26	BovineHD2600002444	9850073	9847073	9853073				Y				uncharacterized	LOC104975940	uncharacterized
26	BovineHD2600002445	9857699	9854699	9860699			Y					uncharacterized	LOC104975940	uncharacterized
26	BovineHD2600002631	10409716	10406716	10412716	Y							protein coding	LIPK	lipase family member K	Humans (and others):The human LIPK, LIPM and LIPN genes appear to be exclusively expressed in the epidermis, strongly suggesting a highly specific role in the last step of keratinocyte differentiation (https://www.ncbi.nlm.nih.gov/pmc/articles/PMC2394760/, https://www.ncbi.nlm.nih.gov/gene/643414, https://www.ncbi.nlm.nih.gov/homologene/756669.
26	BovineHD2600014944	10481116	10478116	10484116			Y					protein coding x2	LIPF/LIPN	lipase F, gastric type/lipase family member N	Humans (and others): LIPF encodes gastric lipase, an enzyme involved in the digestion of dietary triglycerides in the gastrointestinal tract, and responsible for 30% of human fat digestion processes. Member of a conserved gene family of lipases that play distinct roles in neutral lipid metabolism (https://www.ncbi.nlm.nih.gov/pubmed/8615791/, https://www.ncbi.nlm.nih.gov/homologene/68139, https:/…	Metabolism
26	BovineHD2600002695	10540704	10537704	10543704			Y					both protein coding	LIPM/ANKRD22	lipase family member M/ankyrin repeat domain 22	Humans (and others): LIPM: The human LIPK, LIPM and LIPN genes appear to be exclusively expressed in the epidermis, strongly suggesting a highly specific role in the last step of keratinocyte differentiation (https://www.ncbi.nlm.nih.gov/pmc/articles/PMC2394760/, https://www.ncbi.nlm.nih.gov/gene/340654, https://www.ncbi.nlm.nih.gov/homologene/28267)/ANKRD22: tumor-associated gene in non-small ce…
26	BovineHD2600002812	10960697	10957697	10963697					Y			nothing found
26	BovineHD2600002933	11357109	11354109	11360109			Y					protein coding	PANK1	pantothenate kinase 1	Humans (and others): encodes a member of the pantothenate kinase family, key regulatory enzymes in the biosynthesis of coenzyme A (CoA) (https://www.ncbi.nlm.nih.gov/homologene/56979, https://www.ncbi.nlm.nih.gov/gene/53354), important during fasting to support the metabolic transition from glucose utilization and fatty acid synthesis to gluconeogenesis and fatty acid oxidation (https://www.ncbi.…	Metabolism
26	BovineHD2600003346	12836927	12833927	12839927				Y				nothing found
26	BovineHD2600003452	13298448	13295448	13301448					Y			nothing found
26	BovineHD2600003847	15026691	15023691	15029691							Y	protein coding	FRA10AC1	FRA10A associated CGG repeat 1	Human: The protein encoded by this gene is a nuclear phosphoprotein of unknown function.
26	BovineHD2600003862	15112714	15109714	15115714					Y			protein coding	LGI1	leucine-rich, glioma inactivated 1	Humans (and others9: The encoded protein may regulate the activity of voltage-gated potassium channels and may be involved in neuronal growth regulation and cell survival, mutations result in autosomal dominant lateral temporal epilepsy (https://www.ncbi.nlm.nih.gov/gene/9211, https://www.ncbi.nlm.nih.gov/homologene/3737, https://www.ncbi.nlm.nih.gov/pubmed/26459092).
26	BovineHD2600003870	15136522	15133522	15139522					Y			protein coding	LGI1 cont.	leucine-rich, glioma inactivated 1	Humans (and others9: The encoded protein may regulate the activity of voltage-gated potassium channels and may be involved in neuronal growth regulation and cell survival, mutations result in autosomal dominant lateral temporal epilepsy (https://www.ncbi.nlm.nih.gov/gene/9211, https://www.ncbi.nlm.nih.gov/homologene/3737, https://www.ncbi.nlm.nih.gov/pubmed/26459092).
26	BovineHD2600003875	15147437	15144437	15150437				Y	Y			nothing found
26	ARS-BFGL-NGS-99784	15752942	15749942	15755942			Y					protein coding	TBC1D12	TBC1 domain family member 12	No obvious function.
26	BovineHD2600004053	15878344	15875344	15881344					Y			protein coding	HELLS	helicase, lymphoid specific	Humans (and others): This protein is thought to be involved with cellular proliferation and may play a role in leukemogenesis (https://www.ncbi.nlm.nih.gov/gene/3070). Possible association with senesence (senescence), and the Immunodeficiency, Centromeric Instability and Facial Anomalies (ICF) syndrome is a genetically heterogeneous autosomal recessive disorder (https://www.ncbi.nlm.nih.gov/pubme…
26	BovineHD2600005100	19463480	19460480	19466480				Y	Y			protein coding	HPSE2	heparanase 2 (inactive)	Humans (and others): encoded protein may be involved in biological processes involving remodeling of the extracellular matrix including angiogenesis and tumor progression (https://www.ncbi.nlm.nih.gov/gene/60495, https://www.ncbi.nlm.nih.gov/homologene/19680). Urofacial syndrome (https://www.ncbi.nlm.nih.gov/pubmed/25924634/, https://www.ncbi.nlm.nih.gov/pubmed/21332471, https://www.ncbi.nlm.nih.…
26	BovineHD2600005116	19483740	19480740	19486740				Y	Y			protein coding/uncharacterized	HPSE2 cont. /LOC101905656	heparanase 2 (inactive)/uncharacterized	Humans (and others): encoded protein may be involved in biological processes involving remodeling of the extracellular matrix including angiogenesis and tumor progression (https://www.ncbi.nlm.nih.gov/gene/60495, https://www.ncbi.nlm.nih.gov/homologene/19680). Urofacial syndrome (https://www.ncbi.nlm.nih.gov/pubmed/25924634/, https://www.ncbi.nlm.nih.gov/pubmed/21332471, https://www.ncbi.nlm.nih.…
26	BovineHD2600005145	19583951	19580951	19586951				Y				protein coding/uncharacterized	HPSE2 cont.	heparanase 2 (inactive)/uncharacterized	Humans (and others): encoded protein may be involved in biological processes involving remodeling of the extracellular matrix including angiogenesis and tumor progression (https://www.ncbi.nlm.nih.gov/gene/60495, https://www.ncbi.nlm.nih.gov/homologene/19680). Urofacial syndrome (https://www.ncbi.nlm.nih.gov/pubmed/25924634/, https://www.ncbi.nlm.nih.gov/pubmed/21332471, https://www.ncbi.nlm.nih.…
26	BovineHD2600005432	20992895	20989895	20995895			Y					protein coding	CHUK	conserved helix-loop-helix ubiquitous kinase	Humans (and others): The encoded protein is an inhibitor of the essential transcription factor NF-kappa-B complex, phosphorylates sites that trigger the degradation of the inhibitor via the ubiquination pathway, thereby activating the transcription factor (https://www.ncbi.nlm.nih.gov/gene/1147, https://www.ncbi.nlm.nih.gov/homologene/979). IKKalpha (aka CHUK) may be implicated in rheumatoid arth…
26	BovineHD2600005474	21191030	21188030	21194030			Y					nothing found
26	BovineHD2600005572	21520440	21517440	21523440			Y					protein coding	PAX2	paired box 2	Humans (and others): PAX2 is believed to be a target of transcriptional supression by the tumor suppressor gene WT1. Mutations within PAX2 have been shown to result in optic nerve colobomas and renal hypoplasia (https://www.ncbi.nlm.nih.gov/gene/5076, https://www.ncbi.nlm.nih.gov/homologene/2968, https://www.ncbi.nlm.nih.gov/pubmed/26571382/)
26	BovineHD2600005588	21590321	21587321	21593321			Y					nothing found
26	BovineHD2600005902	23134785	23131785	23137785							Y	protein coding	SUFU	SUFU negative regulator of hedgehog signaling	Humans (and others): This gene encodes a negative regulator of the Hedgehog signaling pathway that plays an important role in early human development, for pattern formation and cellular proliferation during development. Gene defects are a cause of medulloblastoma (pediatric malignant primary brain tumor) (https://www.ncbi.nlm.nih.gov/gene/51684, https://www.ncbi.nlm.nih.gov/homologene/9262, https…
26	BovineHD2600006034	23401960	23398960	23404960							Y	protein coding	SUFU cont.	SUFU negative regulator of hedgehog signaling	Humans (and others): This gene encodes a negative regulator of the Hedgehog signaling pathway that plays an important role in early human development, for pattern formation and cellular proliferation during development. Gene defects are a cause of medulloblastoma (pediatric malignant primary brain tumor) (https://www.ncbi.nlm.nih.gov/gene/51684, https://www.ncbi.nlm.nih.gov/homologene/9262, https…
26	BovineHD2600006061	23476233	23473233	23479233						Y		protein coding	SUFU cont.	SUFU negative regulator of hedgehog signaling	Humans (and others): This gene encodes a negative regulator of the Hedgehog signaling pathway that plays an important role in early human development, for pattern formation and cellular proliferation during development. Gene defects are a cause of medulloblastoma (pediatric malignant primary brain tumor) (https://www.ncbi.nlm.nih.gov/gene/51684, https://www.ncbi.nlm.nih.gov/homologene/9262, https…
26	BovineHD2600006070	23510374	23507374	23513374			Y					protein coding	SUFU cont.	SUFU negative regulator of hedgehog signaling	Humans (and others): This gene encodes a negative regulator of the Hedgehog signaling pathway that plays an important role in early human development, for pattern formation and cellular proliferation during development. Gene defects are a cause of medulloblastoma (pediatric malignant primary brain tumor) (https://www.ncbi.nlm.nih.gov/gene/51684, https://www.ncbi.nlm.nih.gov/homologene/9262, https…
26	BovineHD2600006087	23595084	23592084	23598084			Y					protein coding x2	ARL3/SFXN2	ADP ribosylation factor like GTPase 3/sideroflexin 2	Humans (and others): ARL3: ADP-ribosylation factor-like 3 is a member of the ADP-ribosylation factor family of GTP-binding proteins (https://www.ncbi.nlm.nih.gov/gene/403, https://www.ncbi.nlm.nih.gov/homologene/48276), likely associated with Retinitis pigmentosa (https://www.ncbi.nlm.nih.gov/pubmed/26964041/, https://www.ncbi.nlm.nih.gov/pubmed/16472755/). Mouse spermatogenesis (https://www.ncbi…
26	BovineHD2600006415	24854246	24851246	24857246			Y					protein coding	COL17A1	collagen type XVII alpha 1 chain	Cattle: Bovine skin, possible involvement in hemidesmosomal disassembly (epidermis) (https://www.ncbi.nlm.nih.gov/pubmed/12761182, https://www.ncbi.nlm.nih.gov/pubmed/9545306/). Humans: dermal-epidermal basement membrane (https://www.ncbi.nlm.nih.gov/gene/1308, https://www.ncbi.nlm.nih.gov/homologene/133558).
26	BovineHD2600006459	25016351	25013351	25019351			Y					protein coding	CFAP43	cilia and flagella associated protein 43	Humans (and others): sperm motility and fertility (https://www.ncbi.nlm.nih.gov/pubmed/28552195/)
26	BovineHD2600006748	25671490	25668490	25674490				Y				protein coding	SORCS3	sortilin related VPS10 domain containing receptor 3	Humans: associated with Alzheimer's disease (https://www.ncbi.nlm.nih.gov/gene/22986, https://www.ncbi.nlm.nih.gov/homologene/8986)
26	BovineHD2600006753	25683383	25680383	25686383				Y				protein coding	SORCS3 cont.	sortilin related VPS10 domain containing receptor 3	Humans: associated with Alzheimer's disease (https://www.ncbi.nlm.nih.gov/gene/22986, https://www.ncbi.nlm.nih.gov/homologene/8986)
26	BovineHD2600006798	25830772	25827772	25833772						Y		protein coding x3	MTG1/PAOX/SORCS3 cont.	mitochondrial ribosome associated GTPase 1/polyamine oxidase/sortilin related VPS10 domain containing receptor 3	MTG1: signaling, mitochondrial function/PAOX: diabetes/SORCS3 Humans: associated with Alzheimer's disease (https://www.ncbi.nlm.nih.gov/gene/22986, https://www.ncbi.nlm.nih.gov/homologene/8986)
26	BovineHD4100017798	25834990	25831990	25837990						Y	Y	protein coding x2	PAOX cont./SORCS3 cont.	polyamine oxidase/sortilin related VPS10 domain containing receptor 3	PAOX: diabetes/SORCS3 Humans: associated with Alzheimer's disease (https://www.ncbi.nlm.nih.gov/gene/22986, https://www.ncbi.nlm.nih.gov/homologene/8986)
26	BovineHD2600006800	25835670	25832670	25838670							Y	protein coding x2	PAOX cont./SORCS3 cont.	polyamine oxidase/sortilin related VPS10 domain containing receptor 3	PAOX: diabetes/SORCS3 Humans: associated with Alzheimer's disease (https://www.ncbi.nlm.nih.gov/gene/22986, https://www.ncbi.nlm.nih.gov/homologene/8986)
26	BovineHD2600007324	27585503	27582503	27588503					Y			ncRNA	LOC104975989	uncharacterized	No functions, homologs listed.
26	BovineHD2600007802	29175718	29172718	29178718		Y						nothing found
26	BovineHD2600008032	30004016	30001016	30007016					Y			nothing found
26	BovineHD2600008656	32441848	32438848	32444848	Y							nothing found
26	BovineHD2600009121	33907564	33904564	33910564			Y					protein coding	TCF7L2	transcription factor 7 like 2	Cattle: dairy cattle milk yield (https://www.ncbi.nlm.nih.gov/pubmed/16060496, https://www.ncbi.nlm.nih.gov/gene?cmd=retrieve&dopt=full_report&list_uids=540481). Human ortholog: blood glucose homeostasis. Genetic variants of this gene are associated with increased risk of type 2 diabetes (https://www.ncbi.nlm.nih.gov/gene/6934), diabetes and obesity (https://www.ncbi.nlm.nih.gov/pubmed/27792933, …	Milk production
26	BovineHD2600009535	35092689	35089689	35095689	Y							protein coding	AFAP1L2	actin filament associated protein 1 like 2	Humans (and others): The scaffold protein XB130 regulates cell growth, survival, and migration (https://www.ncbi.nlm.nih.gov/pubmed/26446840), cancer (https://www.ncbi.nlm.nih.gov/gene/84632, https://www.ncbi.nlm.nih.gov/homologene/13057).
26	BovineHD2600009688	35459952	35456952	35462952							Y	nothing found
26	BovineHD2600009718	35560182	35557182	35563182							Y	nothing found
26	BTB-01154857	35728924	35725924	35731924			Y					nothing found
26	BovineHD2600009899	36243480	36240480	36246480				Y				protein coding	ATRNL1	attractin like 1	Mice (and others): possibly important in the regulation of energy homoeostasis by melanocortins (https://www.ncbi.nlm.nih.gov/pubmed/14531729/, https://www.ncbi.nlm.nih.gov/pubmed/18821597, https://www.ncbi.nlm.nih.gov/homologene/45809)
26	BovineHD2600009954	36453875	36450875	36456875				Y				protein coding	ATRNL1 cont.	attractin like 1	Mice (and others): possibly important in the regulation of energy homoeostasis by melanocortins (https://www.ncbi.nlm.nih.gov/pubmed/14531729/, https://www.ncbi.nlm.nih.gov/pubmed/18821597, https://www.ncbi.nlm.nih.gov/homologene/45809)
26	BovineHD2600010033	36677657	36674657	36680657					Y			protein coding	ATRNL1 cont.	attractin like 1	Mice (and others): possibly important in the regulation of energy homoeostasis by melanocortins (https://www.ncbi.nlm.nih.gov/pubmed/14531729/, https://www.ncbi.nlm.nih.gov/pubmed/18821597, https://www.ncbi.nlm.nih.gov/homologene/45809)
26	BTA-61436-no-rs	36874611	36871611	36877611					Y			protein coding	GFRA1	GDNF family receptor alpha 1	Humans (and others): Encoded gene is a member of the glial cell line-derived neurotrophic factor receptor (GDNFR) family of proteins that play key roles in the control of neuron survival and differentiation, candidate gene for Hirschsprung disease affecting the large intestine (https://www.ncbi.nlm.nih.gov/gene/2674, https://www.ncbi.nlm.nih.gov/pubmed/12065680/). Possible association with Alzhei…
26	BovineHD4100017954	39990748	39987748	39993748							Y	protein coding	RGS10	regulator of G protein signaling 10	Human: regulatory molecules that act as GTPase activating proteins (GAPs) for G alpha subunits of heterotrimeric G proteins. Ovarian cancer, schizophrenia (https://www.ncbi.nlm.nih.gov/gene/6001)
26	BovineHD2600011383	41201288	41198288	41204288	Y							nothing found
26	BovineHD2600011433	41423917	41420917	41426917						Y		nothing found
26	ARS-BFGL-NGS-106897	41956121	41953121	41959121	Y							nothing found
26	BovineHD2600012632	44952993	44949993	44955993						Y		protein coding	CTBP2	C-terminal binding protein 2	Human: Gene produces two distinct proteins, one a transcriptional repressor, the other a major component of specialized synapses known as synaptic ribbons.
26	BovineHD4100018044	46463815	46460815	46466815						Y		protein coding	C26H10orf90	chromosome 26 C10orf90 homolog	Human: cancer
26	BovineHD2600013234	46585128	46582128	46588128			Y					nothing found
26	ARS-BFGL-NGS-32517	47907512	47904512	47910512						Y		nothing found
26	BovineHD2600013879	48189693	48186693	48192693							Y	nothing found
26	BovineHD2600014016	48629918	48626918	48632918						Y	Y	nothing found
26	BovineHD2600014037	48690514	48687514	48693514	Y							nothing found
26	BovineHD2600014105	48937973	48934973	48940973						Y		nothing found
26	BovineHD2600014225	49367894	49364894	49370894	Y				Y			protein coding	MGMT	O-6-methylguanine-DNA methyltransferase	Humans (and others): The protein encoded by this gene is a DNA repair protein that is involved in cellular defense against mutagenesis and toxicity from alkylating agents, potent carcinogens that can result in cell death, mutation and cancer (https://www.ncbi.nlm.nih.gov/gene/4255, https://www.ncbi.nlm.nih.gov/pubmed/28445279/, https://www.ncbi.nlm.nih.gov/homologene/31089).
26	BovineHD2600014258	49460418	49457418	49463418	Y							nothing found
26	BovineHD2600014603	50437920	50434920	50440920	Y							nothing found
26	BovineHD2600014697	50822380	50819380	50825380						Y		protein coding	LOC536342	protein very KIND
26	BovineHD2600014929	51650365	51647365	51653365						Y		nothing found
27	BovineHD2700000089	241912	238912	244912					Y			protein coding	ARHGEF10	Rho guanine nucleotide exchange factor 10	Humans (and others): may play a role in neural morphogenesis. Mutations in this gene are associated with slowed nerve conduction velocity (https://www.ncbi.nlm.nih.gov/gene/9639, https://www.ncbi.nlm.nih.gov/homologene/22827, https://www.ncbi.nlm.nih.gov/pubmed/14508709), associated with various human diseases, including stroke (https://www.ncbi.nlm.nih.gov/pubmed/27934548).
27	BovineHD2700000164	436423	433423	439423							Y	nothing found
27	BovineHD2700000486	1462129	1459129	1465129						Y		protein coding/ncRNA	CSMD1 cont./LOC104976023	CUB and Sushi multiple domains 1/uncharacterized LOC104976023	CSMD1: Humans (and other orthologs): cognition, schizophrenia (https://www.ncbi.nlm.nih.gov/pubmed/24630139/, https://www.ncbi.nlm.nih.gov/gene/64478, https://www.ncbi.nlm.nih.gov/gene/?Term=ortholog_gene_64478[group]), possible link with osteoarthritis (https://www.ncbi.nlm.nih.gov/pubmed/25057126)//LOC104976023: No info.
27	BovineHD2700000809	2448480	2445480	2451480				Y				protein coding	CSMD1	CUB and Sushi multiple domains 1	Humans (and other orthologs): cognition, schizophrenia (https://www.ncbi.nlm.nih.gov/pubmed/24630139/, https://www.ncbi.nlm.nih.gov/gene/64478, https://www.ncbi.nlm.nih.gov/gene/?Term=ortholog_gene_64478[group]), possible link with osteoarthritis (https://www.ncbi.nlm.nih.gov/pubmed/25057126)
27	BovineHD2700001610	4945999	4942999	4948999				Y				protein coding x2	SPAG11B/LOC100296581	sperm associated antigen 11B/beta-defensin 15	Cattle: immune and reproductive functions (https://www.ncbi.nlm.nih.gov/pubmed/17344469/, https://www.ncbi.nlm.nih.gov/gene?cmd=retrieve&dopt=full_report&list_uids=783025)(No homolog7ortholog listed). /No info or homologues	Infection and immunity
27	BovineHD2700002091	6656542	6653542	6659542							Y	protein coding	WDR17	WD repeat domain 17	Human: candidate gene for retinal disease (https://www.ncbi.nlm.nih.gov/gene/116966).
27	BovineHD4100018161	8074482	8071482	8077482			Y					nothing found
27	BovineHD2700002559	8138948	8135948	8141948			Y					uncharacterized	LOC101904190	uncharacterized
27	BovineHD2700002568	8160092	8157092	8163092							Y	nothing found
27	BovineHD2700002876	9449255	9446255	9452255			Y					nothing found
27	BovineHD2700002923	9645142	9642142	9648142							Y	nothing found
27	BTB-01329861	10004312	10001312	10007312	Y							nothing found
27	BovineHD2700003078	10331457	10328457	10334457				Y	Y		Y	nothing found
27	BovineHD2700003158	10591407	10588407	10594407							Y	ncRNA	LOC100848735	uncharacterized LOC100848735
27	BovineHD2700003167	10640470	10637470	10643470				Y			Y	ncRNA	LOC100848735	uncharacterized
27	BovineHD4100018176	10771269	10768269	10774269			Y					ncRNA	LOC100848735 cont	uncharacterized
27	BovineHD2700003383	11470360	11467360	11473360			Y					nothing found
27	BovineHD2700003469	11880298	11877298	11883298							Y	protein coding	TENM3	teneurin transmembrane protein 3	Human: may be involved in the regulation of neuronal development. Mutation in this gene causes microphthalmia (eye development disorder, https://www.ncbi.nlm.nih.gov/pubmed/27103084, https://www.ncbi.nlm.nih.gov/pubmed/17803360, https://www.ncbi.nlm.nih.gov/homologene/22673).	Vision
27	BovineHD2700013526	13210930	13207930	13213930			Y					protein coding	LOC536739	putative claudin-24	Humans (and others) homolog gene CLDN22: encodes a member of the claudin family, integral membrane proteins and components of tight junction strands that serve as a physical barrier between epithelial or endothelial cell sheets, and play critical roles in maintaining cell polarity and signal transductions (https://www.ncbi.nlm.nih.gov/gene/53842, https://www.ncbi.nlm.nih.gov/homologene/129823), a…
27	BTA-63217-no-rs	15400019	15397019	15403019						Y	Y	nothing found
27	BovineHD2700005030	17140392	17137392	17143392						Y		nothing found
27	BovineHD2700005036	17224958	17221958	17227958						Y		nothing found
27	BovineHD2700005549	19373511	19370511	19376511							Y	nothing found
27	BovineHD2700013564	19686454	19683454	19689454						Y	Y	nothing found
27	BTA-66980-no-rs	22179472	22176472	22182472						Y		nothing found
27	Hapmap51273-BTA-62638	24832786	24829786	24835786							Y	uncharacterized	LOC104976079	uncharacterized LOC104976079
27	BovineHD4100018281	26717036	26714036	26720036							Y	protein coding x2	LOC100139101/NRG1	TANK-binding kinase 1-binding protein 1/neuregulin 1	LOC100139101 No info/NRG1 Bovine: uterus growth and function during pregnancy (https://www.ncbi.nlm.nih.gov/gene?cmd=retrieve&dopt=full_report&list_uids=281361, https://www.ncbi.nlm.nih.gov/pubmed/24138732)	Reproduction
27	BovineHD2700007652	27285215	27282215	27288215							Y	protein coding	NRG1 cont.	neuregulin 1	NRG1 Bovine: uterus growth and function during pregnancy (https://www.ncbi.nlm.nih.gov/gene?cmd=retrieve&dopt=full_report&list_uids=281361, https://www.ncbi.nlm.nih.gov/pubmed/24138732)
27	BovineHD2700007715	27491459	27488459	27494459							Y	protein coding	NRG1 cont.	neuregulin 1	NRG1 Bovine: uterus growth and function during pregnancy (https://www.ncbi.nlm.nih.gov/gene?cmd=retrieve&dopt=full_report&list_uids=281361, https://www.ncbi.nlm.nih.gov/pubmed/24138732)
27	BovineHD2700007765	27721629	27718629	27724629							Y	protein coding	NRG1 cont.	neuregulin 1	NRG1 Bovine: uterus growth and function during pregnancy (https://www.ncbi.nlm.nih.gov/gene?cmd=retrieve&dopt=full_report&list_uids=281361, https://www.ncbi.nlm.nih.gov/pubmed/24138732)
27	BovineHD2700008318	30138691	30135691	30141691							Y	nothing found
27	BovineHD2700009162	32507983	32504983	32510983							Y	uncharacterized	LOC104976108	uncharacterized LOC104976108
27	ARS-BFGL-NGS-94946	42489109	42486109	42492109	Y							nothing found
27	BovineHD2700012873	44315978	44312978	44318978		Y						protein coding	ZNF385D	zinc finger protein 385D	Humans (and others): reading disability and language impairment (https://www.ncbi.nlm.nih.gov/pubmed/24024963, https://www.ncbi.nlm.nih.gov/gene/79750, https://www.ncbi.nlm.nih.gov/homologene/11663).
28	Hapmap40395-BTA-113989	98444	95444	101444						Y	Y	nothing found
28	ARS-BFGL-NGS-118787	308805	305805	311805	Y							ncRNA	LOC100848254	uncharacterized
28	BovineHD2800000354	1023280	1020280	1026280						Y		nothing found
28	BovineHD2800002577	8525598	8522598	8528598				Y				protein coding	LYST	lysosomal trafficking regulator	Cattle (and others): Chediak-Higashi Syndrome (CHS) is an autosomal recessive disorder (bleeding disorder with light coat color) that affects several species including mice, humans, and cattle (https://www.ncbi.nlm.nih.gov/pubmed/10690356/, https://www.ncbi.nlm.nih.gov/pubmed/10594238/). Humans: may be involved in pigmentation (https://www.ncbi.nlm.nih.gov/gene/1130)
28	BovineHD2800003059	9976623	9973623	9979623							Y	protein coding	RYR2	ryanodine receptor 2	Human: This gene encodes a ryanodine receptor found in cardiac muscle sarcoplasmic reticulum. Mutations associated with stress-induced polymorphic ventricular tachycardia and arrhythmogenic right ventricular dysplasia (https://www.ncbi.nlm.nih.gov/gene/6262).
28	BovineHD2800003345	10996303	10993303	10999303				Y				nothing found
28	Hapmap48838-BTA-64718	11496309	11493309	11499309						Y		nothing found
28	BovineHD2800003417	11519876	11516876	11522876						Y		nothing found
28	BovineHD2800013703	13567009	13564009	13570009	Y							protein coding	RET	ret proto-oncogene	Humans (and others): encodes a transmembrane receptor and member of the tyrosine protein kinase family of proteins, play a role in cell differentiation, growth, migration and survival. The encoded receptor is important in development of the nervous system, and the development of organs and tissues derived from the neural crest. Mutations associated with Hirschsprung disease (affecting large intes…
28	BovineHD2800004558	16365109	16362109	16368109			Y					tRNA/protein coding	TRNAG-UCC/LOC100337251	transfer RNA glycine (anticodon UCC)/ankyrin-3	Neither has homologs or function noted.
28	Hapmap35176-BES10_Contig435_1219	17967255	17964255	17970255				Y				nothing found
28	BovineHD2800004999	18108850	18105850	18111850							Y	protein coding	ARID5B	AT-rich interaction domain 5B	Human: leukemia, diabetes, SNPs in this gene are associated with acute lymphoblastic leukemia (https://www.ncbi.nlm.nih.gov/gene/84159).
28	BovineHD2800005191	19101897	19098897	19104897	Y							nothing found
28	BovineHD2800005760	21689242	21686242	21692242							Y	nothing found
28	BovineHD2800005790	21827404	21824404	21830404			Y					nothing found
28	BovineHD2800005870	22284443	22281443	22287443				Y	Y			nothing found
28	BovineHD2800006082	23320833	23317833	23323833							Y	protein coding	CTNNA3	catenin alpha 3	Human: The encoded protein plays a role in cell-cell adhesion in muscle cells. Mutations in this gene are associated with arrhythmogenic right ventricular dysplasia (https://www.ncbi.nlm.nih.gov/gene/29119, https://www.ncbi.nlm.nih.gov/homologene/56583)
28	BovineHD2800006398	24607478	24604478	24610478			Y			Y		protein coding	HERC4	HECT and RLD domain containing E3 ubiquitin protein ligase 4	Humans (and others): Spermatogenesis (https://www.ncbi.nlm.nih.gov/pubmed/17967448/, https://www.ncbi.nlm.nih.gov/gene/26091, https://www.ncbi.nlm.nih.gov/homologene/56715).
28	BovineHD2800007028	27020638	27017638	27023638			Y					protein coding	ADAMTS14	ADAM metallopeptidase with thrombospondin type 1 motif 14	Humans (and others): This enzyme cleaves amino-terminal propeptides from type I procollagen, a necessary step in the formation of collagen fibers. Mutations may be associated with osteoarthritis (https://www.ncbi.nlm.nih.gov/gene/140766, https://www.ncbi.nlm.nih.gov/pubmed/18790654, https://www.ncbi.nlm.nih.gov/pubmed/24301791/, https://www.ncbi.nlm.nih.gov/homologene/16383). Mouse collagen biosy…
28	BovineHD2800007034	27034995	27031995	27037995			Y					protein coding	ADAMTS14 cont.	ADAM metallopeptidase with thrombospondin type 1 motif 14	Humans (and others): This enzyme cleaves amino-terminal propeptides from type I procollagen, a necessary step in the formation of collagen fibers. Mutations may be associated with osteoarthritis (https://www.ncbi.nlm.nih.gov/gene/140766, https://www.ncbi.nlm.nih.gov/pubmed/18790654, https://www.ncbi.nlm.nih.gov/pubmed/24301791/, https://www.ncbi.nlm.nih.gov/homologene/16383). Mouse collagen biosy…
28	BovineHD4100018600	27109611	27106611	27112611			Y					ncRNA/protein coding	LOC104976195/TBATA	uncharacterized/thymus, brain and testes associated	No homolog or functions reported/TBATA: Humans, mice (and others): ligand for the class I human leukocyte antigen (HLA-I) in thymus, mouse orthologous protein suggests role in spermatid differentiation, neuronal morphogenesis and synaptic plasticity. Polymorphisms associated with susceptibility for multiple sclerosis (https://www.ncbi.nlm.nih.gov/gene/219793, https://www.ncbi.nlm.nih.gov/pubmed/2…
28	Hapmap43638-BTA-63877	27357965	27354965	27360965			Y					nothing found
28	BovineHD2800008444	32058415	32055415	32061415						Y		protein coding	LRMDA	leucine rich melanocyte differentiation associated	No info.
28	BovineHD2800008656	32728301	32725301	32731301							Y	protein coding	LRMDA cont.	leucine rich melanocyte differentiation associated	No info.
28	BovineHD2800009471	34955038	34952038	34958038				Y				nothing found
28	BovineHD2800009604	35335752	35332752	35338752					Y			protein coding	ANXA11	annexin A11	Humans (and others): encodes a member of the annexin family, a group of calcium-dependent phospholipid-binding proteins. Annexins contain calcium-dependent phospholipid-binding sites, the encoded protein is a 56-kD antigen recognized by sera from patients with various autoimmune diseases (https://www.ncbi.nlm.nih.gov/gene/311, https://www.ncbi.nlm.nih.gov/homologene/22759). Sarcoidosis (inflammat…
28	BovineHD2800011880	42270442	42267442	42273442					Y			nothing found
28	BovineHD2800012557	43832721	43829721	43835721				Y				nothing found
29	BovineHD2900000025	376652	373652	379652				Y	Y			nothing found
29	BovineHD2900000038	489293	486293	492293					Y			nothing found
29	BovineHD2900000043	536876	533876	539876					Y			nothing found
29	BovineHD2900000180	1206012	1203012	1209012						Y	Y	nothing found
29	BovineHD2900000781	2747556	2744556	2750556				Y	Y			nothing found
29	BovineHD2900001004	3486179	3483179	3489179			Y					nothing found
29	Hapmap55467-rs29016399	4065379	4062379	4068379							Y	nothing found
29	BovineHD2900001291	4499679	4496679	4502679							Y	nothing found
29	BovineHD2900002012	7203788	7200788	7206788							Y	protein coding	GRM5	glutamate metabotropic receptor 5	Human: This protein may be involved in the regulation of neural network activity and synaptic plasticity.
29	BovineHD2900002068	7335017	7332017	7338017						Y		nothing found
29	BovineHD2900002798	9528540	9525540	9531540						Y	Y	nothing found
29	BovineHD2900003123	10904272	10901272	10907272							Y	ncRNA/protein coding	LOC101907145/LOC505383 cont.	uncharacterized LOC101907145/disks large homolog 2	No info. /No homolog or functions listed.
29	BovineHD2900003548	12030735	12027735	12033735			Y			Y		protein coding	LOC505383	disks large homolog 2	No homolog or functions listed.
29	BovineHD2900003912	13227360	13224360	13230360		Y						nothing found
29	BovineHD2900004678	15781920	15778920	15784920							Y	nothing found
29	BovineHD2900004751	15986063	15983063	15989063							Y	nothing found
29	BovineHD2900005084	17072741	17069741	17075741							Y	protein coding	TENM4	teneurin transmembrane protein 4	Human: The protein encoded by this gene plays a role in establishing proper neuronal connectivity during development. Defects in this gene have been associated with hereditary essential tremor-5 (https://www.ncbi.nlm.nih.gov/gene/26011, https://www.ncbi.nlm.nih.gov/pubmed/26188006/).	Production traits
29	BovineHD2900005250	17471513	17468513	17474513							Y	protein coding	TENM4 cont.	teneurin transmembrane protein 4	Human: The protein encoded by this gene plays a role in establishing proper neuronal connectivity during development. Defects in this gene have been associated with hereditary essential tremor-5 (https://www.ncbi.nlm.nih.gov/gene/26011, https://www.ncbi.nlm.nih.gov/pubmed/26188006/).	Production traits
29	BovineHD2900005252	17480688	17477688	17483688							Y	protein coding	TENM4 cont.	teneurin transmembrane protein 4	Human: The protein encoded by this gene plays a role in establishing proper neuronal connectivity during development. Defects in this gene have been associated with hereditary essential tremor-5 (https://www.ncbi.nlm.nih.gov/gene/26011, https://www.ncbi.nlm.nih.gov/pubmed/26188006/).	Production traits
29	BovineHD4100018904	17714646	17711646	17717646							Y	protein coding	GAB2	GRB2 associated binding protein 2	Humans (and others): This gene is a member of the GRB2-associated binding protein (GAB) gene family, which act as adapters for transmitting various signals in response to stimuli through cytokine and growth factor receptors, and T- and B-cell antigen receptors (https://www.ncbi.nlm.nih.gov/gene/9846, https://www.ncbi.nlm.nih.gov/homologene/69067). Alzheimer's disease (https://www.ncbi.nlm.nih.gov…
29	BovineHD2900005318	17801608	17798608	17804608			Y					protein coding	GAB2 cont.	GRB2 associated binding protein 2	Humans (and others): This gene is a member of the GRB2-associated binding protein (GAB) gene family, which act as adapters for transmitting various signals in response to stimuli through cytokine and growth factor receptors, and T- and B-cell antigen receptors (https://www.ncbi.nlm.nih.gov/gene/9846, https://www.ncbi.nlm.nih.gov/homologene/69067). Alzheimer's disease (https://www.ncbi.nlm.nih.gov…
29	BovineHD4100018912	20255934	20252934	20258934							Y	protein coding	LUZP2	leucine zipper protein 2	Humans (and other orthologs): This gene encodes a leucine zipper protein. This protein is deleted in some patients with Wilms tumor-Aniridia-Genitourinary anomalies-mental Retardation (WAGR) syndrome (Wilms tumor (kidney cancer), anirida (an absence of the colored part of the iris), genitourinary anomalies, and intellectual disability) (https://www.ncbi.nlm.nih.gov/gene/338645, https://www.ncbi.n…
29	BovineHD2900005967	20686616	20683616	20689616			Y					protein coding	LUZP2 cont.	leucine zipper protein 2	Humans (and other orthologs): This gene encodes a leucine zipper protein. This protein is deleted in some patients with Wilms tumor-Aniridia-Genitourinary anomalies-mental Retardation (WAGR) syndrome (Wilms tumor (kidney cancer), anirida (an absence of the colored part of the iris), genitourinary anomalies, and intellectual disability) (https://www.ncbi.nlm.nih.gov/gene/338645, https://www.ncbi.n…
29	BovineHD2900015006	20743041	20740041	20746041						Y	Y	protein coding	LUZP2 cont.	leucine zipper protein 2	Humans (and other orthologs): This gene encodes a leucine zipper protein. This protein is deleted in some patients with Wilms tumor-Aniridia-Genitourinary anomalies-mental Retardation (WAGR) syndrome (Wilms tumor (kidney cancer), anirida (an absence of the colored part of the iris), genitourinary anomalies, and intellectual disability) (https://www.ncbi.nlm.nih.gov/gene/338645, https://www.ncbi.n…
29	BovineHD2900005992	20787314	20784314	20790314							Y	protein coding	LUZP2 cont.	leucine zipper protein 2	Humans (and other orthologs): This gene encodes a leucine zipper protein. This protein is deleted in some patients with Wilms tumor-Aniridia-Genitourinary anomalies-mental Retardation (WAGR) syndrome (Wilms tumor (kidney cancer), anirida (an absence of the colored part of the iris), genitourinary anomalies, and intellectual disability) (https://www.ncbi.nlm.nih.gov/gene/338645, https://www.ncbi.n…
29	BovineHD2900015378	21193691	21190691	21196691						Y	Y	nothing found
29	BovineHD2900006151	21422458	21419458	21425458						Y	Y	nothing found
29	BovineHD2900006159	21449485	21446485	21452485			Y					nothing found
29	BovineHD2900006264	21873578	21870578	21876578			Y					nothing found
29	BovineHD2900006286	21959625	21956625	21962625						Y	Y	nothing found
29	BovineHD2900006917	24021977	24018977	24024977	Y							protein coding	NELL1	neural EGFL like 1	Human (and other orthologs): encodes a cytoplasmic protein that contains epidermal growth factor (EGF)-like repeats, which may be involved in cell growth regulation and differentiation. A similar protein in rodents is involved in craniosynostosis (https://www.ncbi.nlm.nih.gov/gene/4745, https://www.ncbi.nlm.nih.gov/gene/?Term=ortholog_gene_4745[group]). Cartilage regeneration and repair (https://…
29	BovineHD2900007786	26618558	26615558	26621558							Y	protein coding	HPS5	HPS5, biogenesis of lysosomal organelles complex 2 subunit 2	Human: protein that may play a role in organelle biogenesis associated with melanosomes, platelet dense granules, and lysosomes. This protein interacts with Hermansky-Pudlak syndrome 6 protein and may interact with the cytoplasmic domain of integrin, alpha-3. Mutations in this gene are associated with Hermansky-Pudlak syndrome type 5 (https://www.ncbi.nlm.nih.gov/gene/11234, https://www.ncbi.nlm.…	Production traits
29	BovineHD2900008728	29549824	29546824	29552824							Y	protein coding	PATE1	prostate and testis expressed 1	Human: sperm-oocyte interactions (https://www.ncbi.nlm.nih.gov/gene/160065, https://www.ncbi.nlm.nih.gov/pubmed/22402205/)	Reproduction
29	BovineHD2900008862	29959297	29956297	29962297							Y	protein coding	FAM118B	family with sequence similarity 118 member B	Component of Cajal bodies, specialized and dynamic compartments in the nucleus that are involved in the biogenesis of small nuclear ribonucleoproteins (snRNPs) (https://www.ncbi.nlm.nih.gov/pubmed/24569877).
29	BovineHD2900010315	34508625	34505625	34511625	Y							nothing found
29	BovineHD2900011023	36407543	36404543	36410543			Y					nothing found
29	BovineHD2900011108	36734608	36731608	36737608					Y			pseudo/protein coding	LOC101902734/PRDM10	caspase-3-like/PR/SET domain 10	No information/Humans (and others): PRDM10: Mouse studies suggest involvement in the development of the central nerve system (CNS), as well as in the pathogenesis of neuronal storage disease (https://www.ncbi.nlm.nih.gov/gene/56980, https://www.ncbi.nlm.nih.gov/homologene/45718 (https://www.ncbi.nlm.nih.gov/pubmed/12175877), mouse tissue differentiation during embryonic development (https://www.n…
29	BovineHD2900012987	43272285	43269285	43275285							Y	protein coding	RPS6KA4	ribosomal protein S6 kinase A4	A.k.a. MSK2 Human: The encoded protein can also phosphorylate histone H3 to regulate certain inflammatory genes (https://www.ncbi.nlm.nih.gov/gene/8986). Mice skin inflammation (https://www.ncbi.nlm.nih.gov/pubmed/21166721)	Production traits
29	BovineHD2900012990	43279349	43276349	43282349							Y	protein coding	RPS6KA4 cont.	ribosomal protein S6 kinase A4	A.k.a. MSK2 Human: The encoded protein can also phosphorylate histone H3 to regulate certain inflammatory genes (https://www.ncbi.nlm.nih.gov/gene/8986). Mice skin inflammation (https://www.ncbi.nlm.nih.gov/pubmed/21166721)	Production traits
29	BovineHD2900014738	50392455	50389455	50395455							Y	protein coding x2	CRLF2/IFITM10	cytokine receptor like factor 2/interferon induced transmembrane protein 10	CRLF2 Human: Rearrangement of this gene with immunoglobulin heavy chain gene (IGH) on chromosome 14, or with P2Y purinoceptor 8 gene (P2RY8) on the same X or Y chromosomes is associated with B-progenitor acute lymphoblastic leukemia (ALL) and Down syndrome ALL./IFITM10: No obvious relevant function
29	BovineHD4100019178	50689904	50686904	50692904							Y	protein coding x2	TSPAN4/POLR2L	tetraspanin 4/RNA polymerase II subunit L	TSPAN4: regulation of cell development, activation, growth and motility. /POLR2L: The polymerase responsible for synthesizing messenger RNA in eukaryotes.
29	BovineHD2900014917	51214561	51211561	51217561						Y		protein coding x2	ANO9/SIGIRR	anoctamin 9/single Ig and TIR domain containing	ANO9: No info./SIGIRR: Possibly associated with inflammation, linked to microbe resistance (https://www.ncbi.nlm.nih.gov/homologene/36399, https://www.ncbi.nlm.nih.gov/pubmed/23950714)	Infection and immunity
