# Supplementary material for: Genomic analyses suggest adaptive differentiation of northern European native cattle breeds
Source: Evol Appl. 2019 Mar 12;12(6):1096–113. doi: 10.1111/eva.12783 (PMC6597895; doi:10.1111/eva.12783)
Supplement: Supplementary file 3 [file EVA-12-1096-s003.xlsx]

## Sheet: Production traits
Term ID	Term type	Adjusted p-value	Term group	Term depth	Term name	Q&T list
GO:0090287	BP	0.00099	1	1	regulation of cellular response to growth factor stimulus	FBN1,RUNX2,LRP2,PTPN1,SMURF1,FLT1,PRDM16
GO:0030509	BP	0.00172	1	1	BMP signaling pathway	FBN1,RUNX2,LRP2,ROR2,SMURF1,BMP7
GO:0071363	BP	0.00177	1	1	cellular response to growth factor stimulus	FBN1,RUNX2,LRP2,ROR2,PTPN1,SMURF1,BMP7,FLT1,PRDM16
GO:0070848	BP	0.00221	1	1	response to growth factor	FBN1,RUNX2,LRP2,ROR2,PTPN1,SMURF1,BMP7,FLT1,PRDM16
GO:0071773	BP	0.00242	1	1	cellular response to BMP stimulus	FBN1,RUNX2,LRP2,ROR2,SMURF1,BMP7
GO:0071772	BP	0.00242	1	1	response to BMP	FBN1,RUNX2,LRP2,ROR2,SMURF1,BMP7
GO:0010927	BP	0.00328	1	1	cellular component assembly involved in morphogenesis	PHLDB2,TENM4,MYBPC1,MYOM3,TTN
GO:0071688	BP	0.00353	1	1	striated muscle myosin thick filament assembly	MYBPC1,MYOM3,TTN
GO:0031034	BP	0.00353	1	1	myosin filament assembly	MYBPC1,MYOM3,TTN
HP:0003272	hp	0.00364	1	1	Abnormality of the hip bone	TRPV4,FBN1,RUNX2,ROR2,MECOM,MYBPC1,GLRA1,PRDM16,TTN,COL5A1
GO:0031033	BP	0.00485	1	1	myosin filament organization	MYBPC1,MYOM3,TTN
GO:0007178	BP	0.00612	1	1	transmembrane receptor protein serine/threonine kinase signaling pathway	FBN1,RUNX2,LRP2,ROR2,SMURF1,BMP7,PRDM16
GO:0001501	BP	0.00804	1	1	skeletal system development	TRPV4,FBN1,RUNX2,ROR2,BBX,IGF1,BMP7,FLVCR1
GO:0045995	BP	0.0113	1	1	regulation of embryonic development	PHLDB2,TENM4,IGF1,BMP7,COL5A1
GO:0090288	BP	0.0119	1	1	negative regulation of cellular response to growth factor stimulus	FBN1,LRP2,PTPN1,SMURF1,PRDM16
HP:0002644	hp	0.0146	1	1	Abnormality of pelvic girdle bone morphology	TRPV4,FBN1,RUNX2,ROR2,MECOM,MYBPC1,GLRA1,PRDM16,TTN,COL5A1
GO:0042538	BP	0.0387	1	1	hyperosmotic salinity response	TRPV4,IGF1
GO:0045778	BP	0.0407	1	1	positive regulation of ossification	RUNX2,IGF1,SLC8A1,BMP7
GO:0051272	BP	0.0442	1	1	positive regulation of cellular component movement	TRPV4,DSCAM,ROR2,IGF1,BMP7,FLT1,AKT3

## Sheet: Milk production
Term ID	Term type	Adjusted p-value	Term group	Term depth	Term name	Q&T list
GO:1904659	BP	0.024	1	1	glucose transmembrane transport	SLC2A8,IGF1,SLC5A1
GO:0008645	BP	0.0266	1	1	hexose transmembrane transport	SLC2A8,IGF1,SLC5A1
GO:0015749	BP	0.0284	1	1	monosaccharide transmembrane transport	SLC2A8,IGF1,SLC5A1
GO:0010560	BP	0.0311	1	1	positive regulation of glycoprotein biosynthetic process	IGF1,TCF7L2
GO:0034219	BP	0.0313	1	1	carbohydrate transmembrane transport	SLC2A8,IGF1,SLC5A1
GO:1903020	BP	0.0428	1	1	positive regulation of glycoprotein metabolic process	IGF1,TCF7L2

## Sheet: Behaviour and cognition
Term ID	Term type	Adjusted p-value	Term group	Term depth	Term name	Q&T list
GO:0050804	BP	0.000532	1	1	modulation of chemical synaptic transmission	CHRNB2,CLSTN2,NETO1,GRM7
GO:0099177	BP	0.000542	1	1	regulation of trans-synaptic signaling	CHRNB2,CLSTN2,NETO1,GRM7
GO:0050806	BP	0.00278	1	1	positive regulation of synaptic transmission	CHRNB2,CLSTN2,NETO1
GO:0098916	BP	0.00738	1	1	anterograde trans-synaptic signaling	CHRNB2,CLSTN2,NETO1,GRM7
GO:0007268	BP	0.00738	1	1	chemical synaptic transmission	CHRNB2,CLSTN2,NETO1,GRM7
GO:0099536	BP	0.00761	1	1	synaptic signaling	CHRNB2,CLSTN2,NETO1,GRM7
GO:0099537	BP	0.00761	1	1	trans-synaptic signaling	CHRNB2,CLSTN2,NETO1,GRM7
GO:0007610	BP	0.0142	1	1	behavior	DSCAM,CHRNB2,NETO1,DAB1
GO:0016358	BP	0.0179	1	1	dendrite development	DSCAM,CHRNB2,DAB1
GO:0007626	BP	0.0306	1	1	locomotory behavior	DSCAM,CHRNB2,DAB1
GO:0010769	BP	0.0345	1	1	regulation of cell morphogenesis involved in differentiation	DSCAM,CHRNB2,DAB1

## Sheet: Hearing
Term ID	Term type	Adjusted p-value	Term group	Term depth	Term name	Q&T list
GO:0007605	BP	0.0167	1	1	sensory perception of sound	TSPEAR,PCDH15
GO:0050954	BP	0.0202	1	1	sensory perception of mechanical stimulus	TSPEAR,PCDH15
GO:0050973	BP	0.0498	1	1	detection of mechanical stimulus involved in equilibrioception	PCDH15
